# Supplementary material for: Impact of RNase E and RNase J on Global mRNA Metabolism in the Cyanobacterium Synechocystis PCC6803
Source: Front Microbiol. 2020 Jun 3;11:1055. doi: 10.3389/fmicb.2020.01055 (PMC7283877; doi:10.3389/fmicb.2020.01055)
Supplement: TABLE S1 — RNA-Seq mapping statistics. [file Table_1.XLSX]

## Sheet: Table S1
RNA-Seq mapping statistics
	Sample ID	Raw sequences reads	Mapped Reads						Mapping ratio	% rRNA
			NC_000911.1	pSYSA	pSYSM	pSYSX	pSYSG	total
WT-Spc	S1	46048366	34559475	195936	197390	297220	94678	35344699	76.7556	0.234365
	S2	47381984	34322351	230711	217020	359965	217020	35347067	74.6002	0.29999
	S3	49261230	36633285	243375	240377	380436	104619	37602092	76.332	0.298577
δE	S4	46978902	43869211	147365	494632	396328	103163	45010699	95.8105	0.168586
	S5	38572619	33747426	276607	360828	479140	128994	34992995	90.7198	0.500833
δJ	S7	38242727	36201547	189369	230822	238268	71237	36931243	96.5706	0.29849
	S8	53404277	51355284	374461	452780	379071	124956	52686552	98.6561	0.212517
	S9	52963107	49509890	445871	512284	510140	139652	51117837	96.5159	0.237593
