# Supplementary material for: Impact of RNase E and RNase J on Global mRNA Metabolism in the Cyanobacterium Synechocystis PCC6803
Source: Front Microbiol. 2020 Jun 3;11:1055. doi: 10.3389/fmicb.2020.01055 (PMC7283877; doi:10.3389/fmicb.2020.01055)
Supplement: TABLE S2 — Differential gene expression analysis (sense coverage). List of up and down regulated protein coding genes (ORF and UTRs). [file Table_2.XLSX]

## Sheet: Table S2
Differential gene expression analysis (sense coverage)
up regulated (log2FC ≥ 0.7)
downregulated (log2FC ≤ -0.7)
FDR ≤ 0,05
features with uniquely mapped reads
protein-coding genes								δE		δJ
Genome	start	end	type	strand	Locus tag	Length	logCPM	logFC	FDR	logFC	FDR
NC_000911.1	944187	946382	CDS	+	slr1835	2196	14.7363	-0.317371	0.390025	-0.146412	0.845162
NC_000911.1	941686	943941	CDS	+	slr1834	2256	14.6683	-0.345596	0.387959	-0.276651	0.6876
NC_000911.1	1422426	1427651	CDS	-	sll1951	5226	14.1133	-0.698793	0.0223597	-0.169276	0.788436
NC_000911.1	958137	960029	CDS	+	slr1841	1893	14.0144	-0.471531	0.151258	-0.278352	0.621024
NC_000911.1	2375539	2377044	CDS	+	slr0374	1506	13.9903	0.738555	0.132623	1.71383	0.00062587
NC_000911.1	2791074	2791526	CDS	+	slr0915	453	13.986	0.1443	0.680246	0.121916	0.862934
NC_000911.1	1296993	1297499	CDS	-	sll1694	507	13.9675	0.158825	0.744511	0.133984	0.893163
NC_000911.1	726349	726837	CDS	-	sll1578	489	13.7798	-0.697718	0.0256904	-0.0935598	0.894341
NC_000911.1	2377177	2377527	CDS	+	slr0376	351	13.692	0.98	0.0490823	1.81324	9.41277e-07
NC_000911.1	726948	727466	CDS	-	sll1577	519	13.622	-0.684096	0.0276399	-0.0969406	0.887282
NC_000911.1	7229	8311	CDS	+	slr1311	1083	12.7078	-0.19633	0.704827	0.174217	0.858388
NC_000911.1	2375092	2375448	CDS	+	slr0373	357	12.574	0.736105	0.116201	1.70118	0.000305217
NC_000911.1	3229780	3230838	CDS	+	slr0927	1059	12.5365	0.211252	0.657007	0.124955	0.902822
NC_000911.1	1430419	1430904	CDS	+	slr2067	486	12.4976	-0.418944	0.205423	-0.0460289	0.953512
NC_000911.1	1431000	1431485	CDS	+	slr1986	486	12.385	-0.416583	0.208086	-0.0212114	0.977583
NC_000911.1	1347474	1348856	CDS	-	sll0851	1383	12.3617	-0.148601	0.661193	0.0526627	0.941054
NC_000911.1	2779510	2781033	CDS	+	slr0906	1524	12.0837	-0.388219	0.22492	0.00360939	0.998411
NC_000911.1	596498	597247	CDS	+	slr2051	750	12.0593	-0.205612	0.607031	0.0559579	0.948938
NC_000911.1	1678974	1679359	5'UTR	+	SGL_RS19200	386	12.0571	1.63563	0.0657412	3.99669	2.38134e-05
NC_000911.1	724492	725367	CDS	-	sll1580	876	12.0552	-0.812234	0.0123115	-0.142964	0.836864
NC_000911.1	727467	727556	5'UTR	-	sll1577	90	11.9068	-0.732691	0.0242872	-0.0929766	0.900246
NC_000911.1	725413	726234	CDS	-	sll1579	822	11.9	-0.83461	0.011087	-0.135905	0.847758
NC_000911.1	2478414	2479826	CDS	+	slr0009	1413	11.8828	-0.432258	0.199009	-0.193906	0.770661
NC_000911.1	2292188	2294878	CDS	+	slr0335	2691	11.8731	-0.782186	0.0142253	-0.0211402	0.977195
NC_000911.1	1687556	1688053	CDS	-	sll0819	498	11.8467	-0.93673	0.00940046	-0.206321	0.778557
NC_000911.1	3457459	3457932	CDS	+	slr1655	474	11.6947	-0.519129	0.162223	-0.186537	0.806118
NC_000911.1	2046961	2047335	CDS	+	slr1634	375	11.5425	-0.289507	0.637974	0.702899	0.394245
NC_000911.1	2377049	2377176	5'UTR	+	slr0376	128	11.5223	0.674518	0.074939	1.76993	3.68072e-07
NC_000911.1	2470591	2471670	CDS	-	sll0018	1080	11.5098	-0.336849	0.392745	0.480797	0.394018
NC_000911.1	2312664	2314574	CDS	-	sll0170	1911	11.438	-0.175514	0.737954	-0.0503572	0.960219
NC_000911.1	1348840	1349898	CDS	-	sll0849	1059	11.3475	-0.131852	0.71815	-0.0190354	0.978316
NC_000911.1	126639	127064	CDS	+	slr0737	426	11.2445	-0.668351	0.0556415	-0.150619	0.839501
NC_000911.1	2098921	2100261	CDS	+	slr0447	1341	11.1484	-1.29146	0.00033507	-0.648107	0.170702
NC_000911.1	3284283	3284846	CDS	-	sll1338	564	11.1267	-0.767048	0.013191	-0.701709	0.0582941
NC_000911.1	2466407	2468872	CDS	-	sll0020	2466	11.1241	-0.00376372	1	0.147861	0.839501
NC_000911.1	915721	917346	CDS	+	slr2076	1626	11.0701	-0.0926669	0.853755	0.319203	0.654871
NC_000911.1	177592	178038	CDS	-	sll1321	447	10.9873	-0.558177	0.102736	-0.18231	0.792621
NC_000911.1	943942	944110	3'-UTR	+	slr1834	169	10.9806	-0.378596	0.314697	-0.276584	0.670191
NC_000911.1	1135337	1135588	CDS	+	ssr1480	252	10.9303	0.0444312	0.902179	-0.227043	0.699329
NC_000911.1	2969677	2971200	CDS	-	sll0108	1524	10.9294	-1.28376	0.00377277	-0.521574	0.444701
NC_000911.1	1915274	1916473	CDS	-	sll1099	1200	10.9158	-0.253518	0.443003	0.0495355	0.947737
NC_000911.1	2086305	2087129	CDS	-	sll0427	825	10.9154	-0.806759	0.0173491	-0.165428	0.814777
NC_000911.1	2484890	2485183	CDS	-	ssl0020	294	10.9015	-0.857534	0.0254174	-0.466683	0.432784
NC_000911.1	817967	819979	CDS	-	sll1070	2013	10.8795	0.0407254	0.915996	-0.165801	0.818973
NC_000911.1	1431698	1431901	CDS	+	ssr3383	204	10.8562	-0.194848	0.588825	0.151613	0.827501
NC_000911.1	853497	857450	CDS	-	sll1789	3954	10.8522	-0.108003	0.760157	0.0836871	0.903067
NC_000911.1	303424	303621	CDS	+	ssr2153	198	10.8514	0.256313	0.585581	0.947286	0.0869078
NC_000911.1	2287334	2287579	CDS	-	ssl0563	246	10.8493	-0.610383	0.145116	-0.431577	0.521325
NC_000911.1	611057	612832	CDS	+	slr1908	1776	10.7355	-0.348474	0.499737	-0.668114	0.346364
NC_000911.1	176693	177445	CDS	-	sll1322	753	10.7072	-0.375044	0.324114	-0.015481	0.985227
NC_000911.1	1818915	1819997	CDS	-	sll1867	1083	10.6583	0.445614	0.334808	0.895165	0.128098
NC_000911.1	1097077	1098063	CDS	+	slr1356	987	10.6406	0.314777	0.297969	-0.164221	0.790777
NC_000911.1	728660	729484	CDS	+	slr1704	825	10.6261	0.336737	0.508723	1.03778	0.0900555
NC_000911.1	1687326	1687448	CDS	-	sml0008	123	10.6261	-0.893944	0.0136238	-0.158864	0.836864
NC_000911.1	460250	460690	CDS	-	sll1514	441	10.6111	-0.709516	0.368929	-0.933531	0.405148
NC_000911.1	1934307	1935530	CDS	-	sll1091	1224	10.5882	-0.614389	0.145041	0.0671251	0.946917
NC_000911.1	1303295	1304596	CDS	-	sll1688	1302	10.5302	0.207262	0.522375	0.631947	0.102867
NC_000911.1	857558	860866	CDS	-	sll1787	3309	10.5299	-0.0240207	0.95626	0.00992307	0.989387
NC_000911.1	2269126	2270112	CDS	-	sll0306	987	10.5212	0.044961	0.930215	-0.320831	0.72741
NC_000911.1	1318719	1319330	CDS	-	sll1626	612	10.518	-0.179011	0.698475	-0.321931	0.648811
NC_000911.1	810922	811245	CDS	-	SGL_RS18710	324	10.4984	-0.378964	0.257606	0.255658	0.659
NC_000911.1	2066001	2066999	CDS	-	sll1525	999	10.4906	-0.219939	0.563652	-0.0245955	0.976691
NC_000911.1	886283	887542	CDS	+	slr1204	1260	10.4581	0.569186	0.366689	-0.347229	0.78829
NC_000911.1	317127	317849	CDS	-	sll1184	723	10.4492	-0.57946	0.229074	0.047085	0.964877
NC_000911.1	2480028	2480444	CDS	+	slr0011	417	10.3915	-0.533736	0.1078	-0.175918	0.793227
NC_000911.1	2525827	2526207	CDS	-	sll0199	381	10.3817	0.334954	0.262811	0.143552	0.820139
NC_000911.1	1047741	1048405	3'-UTR	-	sll1130	665	10.3482	0.404273	0.24555	0.441997	0.413535
NC_000911.1	471080	472930	CDS	+	slr1604	1851	10.3415	-0.077878	0.887572	-0.124976	0.896526
NC_000911.1	1854102	1855982	CDS	+	slr1265	1881	10.3315	0.0954592	0.777605	-0.0948846	0.887282
NC_000911.1	3181708	3182013	CDS	-	sll0517	306	10.3146	0.0685651	0.856401	-0.486177	0.331731
NC_000911.1	1916533	1918608	CDS	-	sll1098	2076	10.3094	-0.0375243	0.924034	0.12221	0.851255
NC_000911.1	1666932	1668383	CDS	+	slr1329	1452	10.3078	-0.574374	0.0990978	-0.363471	0.51967
NC_000911.1	3192	4268	CDS	-	sll1214	1077	10.2619	-0.495769	0.158018	-0.0735599	0.92572
NC_000911.1	983819	984475	CDS	+	slr1545	657	10.2521	-0.0196134	0.9677	0.187905	0.780003
NC_000911.1	923318	923839	CDS	-	sll1745	522	10.2296	0.27114	0.492454	-0.550541	0.330587
NC_000911.1	1607353	1607952	CDS	+	slr1516	600	10.2131	0.054752	0.888771	-0.0677839	0.933711
NC_000911.1	944111	944186	5'UTR	+	slr1835	76	10.1898	-0.385982	0.315285	-0.239035	0.734511
NC_000911.1	173014	174525	CDS	-	sll1326	1512	10.1596	-0.624318	0.099353	-0.200347	0.793227
NC_000911.1	506252	508027	CDS	-	sll1009	1776	10.1176	-1.13022	0.00264581	-0.994918	0.0141011
NC_000911.1	924086	924802	CDS	-	sll1744	717	10.1159	0.58853	0.0776266	-0.25861	0.679215
NC_000911.1	3278122	3279135	CDS	-	sll1342	1014	10.0873	-0.533017	0.0822422	-0.236743	0.665831
NC_000911.1	829141	830085	CDS	-	sll1818	945	10.0868	0.440427	0.156161	-0.106552	0.878711
NC_000911.1	970882	971184	CDS	-	sll1712	303	10.0716	-0.502195	0.190797	-0.305373	0.641799
NC_000911.1	2080885	2082720	CDS	+	slr0442	1836	10.0493	0.249972	0.540046	-0.007139	0.996042
NC_000911.1	913296	913856	CDS	+	slr2073	561	10.0467	-0.457047	0.177481	0.0708117	0.925923
NC_000911.1	2529009	2530892	CDS	+	slr0228	1884	10.0031	-0.0385105	0.94929	-0.0350962	0.973087
NC_000911.1	2260429	2262576	CDS	+	slr0993	2148	9.99866	-0.198995	0.543921	0.099027	0.88183
NC_000911.1	1015511	1016782	CDS	+	slr1751	1272	9.98357	-0.0118872	0.996542	-0.22382	0.840745
NC_000911.1	1548873	1550738	CDS	+	slr2088	1866	9.98104	-0.102642	0.804436	-0.445479	0.393395
NC_000911.1	2617440	2617889	CDS	+	slr0483	450	9.96627	-0.754947	0.0248958	-0.123293	0.867307
NC_000911.1	2428809	2429291	CDS	+	slr0343	483	9.95801	-0.103229	0.775452	0.217668	0.699812
NC_000911.1	2539000	2540658	CDS	-	sll0416	1659	9.95644	0.209935	0.62027	0.427574	0.506671
NC_000911.1	3313667	3315754	CDS	+	slr1463	2088	9.9551	0.146261	0.677838	0.0442162	0.95485
NC_000911.1	3458023	3458145	CDS	+	smr0004	123	9.94677	-0.578557	0.0968808	-0.22751	0.729639
NC_000911.1	1560387	1561424	CDS	+	slr2094	1038	9.93258	-0.215881	0.521963	-0.115249	0.865369
NC_000911.1	941641	941685	5'UTR	+	slr1834	45	9.92844	-0.357238	0.450904	-0.316343	0.695608
NC_000911.1	958084	958136	5'UTR	+	slr1841	53	9.92581	-0.565496	0.161588	-0.0514187	0.95485
NC_000911.1	2480477	2480818	CDS	+	slr0012	342	9.9149	-0.617777	0.0664564	-0.120219	0.869643
NC_000911.1	3250985	3252907	CDS	+	slr0551	1923	9.88761	0.116481	0.759933	-0.792402	0.051463
NC_000911.1	1296382	1296894	CDS	-	sll1695	513	9.88124	-0.10666	0.785582	-0.392734	0.443516
NC_000911.1	1658511	1659788	CDS	-	sll1234	1278	9.87925	-0.105124	0.793664	0.116917	0.874416
NC_000911.1	810497	810921	3'-UTR	-	SGL_RS18710	425	9.87438	-0.315468	0.368198	0.212925	0.738817
NC_000911.1	458408	458857	CDS	-	sll1515	450	9.87406	1.56641	0.0156937	0.281578	0.847769
NC_000911.1	2822579	2823535	CDS	-	sll0541	957	9.85297	0.0772033	0.830849	0.099175	0.887282
NC_000911.1	1687235	1687325	3'-UTR	-	sml0008	91	9.82112	-0.883393	0.0147526	-0.144557	0.854986
NC_000911.1	298581	299115	5'UTR	-	sll1193	535	9.81792	-0.457295	0.226627	-0.348109	0.571261
NC_000911.1	2781034	2781333	3'-UTR	+	slr0906	300	9.79923	-0.397501	0.210483	-0.0221921	0.976691
NC_000911.1	2603947	2604555	CDS	+	slr0469	609	9.78286	0.149289	0.687661	-0.254452	0.685189
NC_000911.1	1048406	1048753	CDS	-	sll1130	348	9.77994	0.207814	0.561781	0.360482	0.514253
NC_000911.1	2262805	2263380	CDS	-	sll0947	576	9.77976	-0.436251	0.236343	-0.278562	0.665799
NC_000911.1	134437	137442	CDS	+	slr0744	3006	9.77779	0.101105	0.77494	-0.044711	0.954431
pSYSX	93820	94140	CDS	+	slr6100	321	9.75946	-0.450894	0.133464	-0.0131332	0.984673
NC_000911.1	922844	923230	CDS	-	sll1746	387	9.75638	0.184639	0.644799	-0.525857	0.349389
NC_000911.1	631896	632093	CDS	-	ssl1911	198	9.75412	0.95043	0.122991	-0.383761	0.761068
NC_000911.1	1048750	1049016	CDS	-	ssl2245	267	9.73585	0.184585	0.594956	0.366177	0.480637
NC_000911.1	266702	268471	CDS	-	sll1665	1770	9.72853	-0.82438	0.0195778	-0.576731	0.238716
NC_000911.1	1192485	1194308	CDS	+	slr1855	1824	9.72714	-0.81423	0.0195117	-0.169218	0.81546
NC_000911.1	832391	833719	CDS	-	sll1814	1329	9.72685	-0.14445	0.708096	-0.339754	0.540858
NC_000911.1	1430374	1430418	5'UTR	+	slr2067	45	9.71215	-0.530408	0.119086	-0.113953	0.878334
NC_000911.1	879408	880043	CDS	+	slr1198	636	9.70798	-0.330709	0.380685	-0.40556	0.468411
NC_000911.1	1688054	1688214	5'UTR	-	sll0819	161	9.70581	-0.897201	0.0143571	-0.144442	0.856885
NC_000911.1	2887644	2889122	CDS	+	slr0083	1479	9.70063	0.211027	0.582474	-0.304468	0.631345
NC_000911.1	566983	568905	CDS	-	sll1945	1923	9.69846	0.17405	0.607031	-0.0561043	0.940056
NC_000911.1	1324835	1325404	CDS	-	sll1621	570	9.69359	-0.407288	0.226383	0.0267544	0.973825
NC_000911.1	303622	303762	3'-UTR	+	ssr2153	141	9.68539	0.24946	0.597427	0.957125	0.0836134
NC_000911.1	1982049	1982273	CDS	+	ssr2831	225	9.68479	-0.352276	0.338674	-0.122285	0.8749
NC_000911.1	477668	482320	CDS	-	sll1502	4653	9.66325	-0.347668	0.316714	-0.13715	0.847963
NC_000911.1	2131616	2132098	CDS	-	sll0258	483	9.6351	-0.198677	0.572346	-0.028925	0.97067
NC_000911.1	2177115	2177903	CDS	+	slr0144	789	9.63414	-0.923283	0.0570833	-0.478067	0.545382
NC_000911.1	334568	335623	CDS	-	sll0934	1056	9.62617	0.13987	0.670394	-0.0723942	0.916819
NC_000911.1	2694261	2695145	CDS	-	sll0381	885	9.61584	1.29442	4.01576e-05	1.20262	0.000139024
NC_000911.1	3260137	3261276	CDS	-	sll0528	1140	9.612	0.171605	0.795488	-0.436511	0.699623
NC_000911.1	2047336	2047838	3'-UTR	+	slr1634	503	9.61178	-0.288362	0.635387	0.65557	0.432784
NC_000911.1	1116360	1116629	CDS	-	ssl2501	270	9.60643	-0.613458	0.041713	-0.671021	0.0640537
NC_000911.1	1242765	1242989	CDS	-	ssl3364	225	9.58276	-0.062626	0.907409	-0.34249	0.631345
NC_000911.1	1242315	1242764	3'-UTR	-	ssl3364	450	9.56298	0.074634	0.867518	-0.443588	0.493386
NC_000911.1	841972	842613	CDS	-	sll1799	642	9.56141	0.486705	0.276257	-0.688246	0.283807
NC_000911.1	2857874	2859919	CDS	+	slr0844	2046	9.55349	-0.572205	0.0561955	-0.355117	0.44832
NC_000911.1	2428010	2428678	CDS	+	slr0342	669	9.55298	0.0641716	0.856401	0.0726298	0.919728
NC_000911.1	297493	297888	CDS	-	sll1194	396	9.55128	-0.573856	0.0836282	0.0863898	0.905674
NC_000911.1	2287948	2289525	CDS	+	slr0331	1578	9.54613	-1.12446	0.0094803	-0.75351	0.194127
NC_000911.1	531446	532867	CDS	+	slr1756	1422	9.52153	-1.03791	0.00453923	-0.176848	0.81546
NC_000911.1	724094	724345	CDS	-	ssl3093	252	9.52069	-0.598757	0.0557286	-0.0492113	0.948657
NC_000911.1	2798613	2799473	CDS	+	slr0924	861	9.51306	0.242651	0.529025	0.242367	0.732492
NC_000911.1	96325	98481	CDS	-	sll1043	2157	9.50379	0.556383	0.083852	-0.139212	0.8452
NC_000911.1	1997497	1997790	CDS	-	slr1004	294	9.48533	-0.106505	0.796969	0.0418438	0.956227
NC_000911.1	2365930	2369181	CDS	+	slr0369	3252	9.47193	-0.228051	0.491215	-0.161633	0.797167
NC_000911.1	2395103	2396629	CDS	+	slr0772	1527	9.46069	-1.17997	0.036862	-0.909966	0.237152
NC_000911.1	2043107	2043838	CDS	-	sll1535	732	9.44951	0.102486	0.762966	0.275995	0.589382
NC_000911.1	2404615	2404968	CDS	-	sll0767	354	9.44129	0.355996	0.281318	-0.0724843	0.923098
NC_000911.1	92545	93127	5'UTR	+	slr1129	583	9.42814	1.57892	1.89044e-08	0.48719	0.25111
NC_000911.1	2338636	2340237	CDS	+	slr0186	1602	9.41281	0.0443224	0.907409	0.0985356	0.899192
NC_000911.1	2067522	2068763	CDS	+	slr1643	1242	9.40341	-0.282258	0.405236	-0.109779	0.87678
NC_000911.1	1767270	1768223	CDS	+	slr1963	954	9.37813	-0.424247	0.221989	-0.52011	0.282235
NC_000911.1	2139193	2140395	CDS	+	slr0394	1203	9.37709	-0.468214	0.194048	0.0257688	0.976266
NC_000911.1	2040280	2041458	CDS	-	sll1536	1179	9.3747	0.253773	0.518722	-0.110277	0.89778
NC_000911.1	339140	339625	CDS	-	sll0928	486	9.35953	-0.40899	0.193134	0.177076	0.778557
NC_000911.1	597248	597378	3'-UTR	+	slr2051	131	9.35425	-0.265523	0.473335	0.00498342	0.997403
NC_000911.1	2695564	2696548	5'UTR	+	ssr0693	985	9.35411	0.402654	0.389053	0.0605133	0.95485
NC_000911.1	2146000	2146467	CDS	-	sll0359	468	9.35364	-0.00425306	0.998136	0.0820947	0.905142
NC_000911.1	1982308	1983171	CDS	+	slr1689	864	9.35138	-0.0184666	0.974358	-0.142457	0.857283
NC_000911.1	1850707	1853742	CDS	-	sll1180	3036	9.34386	-0.315393	0.351966	-0.238724	0.685189
NC_000911.1	827868	828695	CDS	-	sll1820	828	9.33745	0.156609	0.626778	-0.0520679	0.941334
NC_000911.1	3317701	3318747	CDS	-	sll1363	1047	9.33441	-0.260775	0.469132	-0.410683	0.429247
NC_000911.1	840122	840952	CDS	-	sll1802	831	9.32402	0.32708	0.446827	-0.521052	0.41968
NC_000911.1	1297500	1297553	5'UTR	-	sll1694	54	9.32274	-0.0495917	0.935528	0.14439	0.882251
NC_000911.1	1868645	1871002	CDS	+	slr1277	2358	9.30726	-0.477797	0.143742	-0.181237	0.786449
NC_000911.1	1167053	1167247	CDS	-	ssl2598	195	9.30498	-0.0581567	0.887125	0.161866	0.811292
NC_000911.1	2961120	2961443	CDS	+	slr0623	324	9.28471	-0.476914	0.295567	-0.319908	0.68895
NC_000911.1	171939	172883	CDS	-	sll1327	945	9.27265	-0.599054	0.111277	-0.233532	0.743678
NC_000911.1	915313	915624	CDS	+	slr2075	312	9.25922	0.118324	0.800779	0.27406	0.734511
NC_000911.1	157050	158615	CDS	-	sll0223	1566	9.2581	-0.498426	0.124259	-0.42804	0.380253
NC_000911.1	841300	841932	CDS	-	sll1800	633	9.25675	0.352582	0.415776	-0.649878	0.282235
NC_000911.1	2999181	3000560	CDS	+	slr0118	1380	9.25639	0.156662	0.65625	0.0745683	0.919728
NC_000911.1	960030	960116	3'-UTR	+	slr1841	87	9.24911	-0.567014	0.0710369	-0.430264	0.359605
NC_000911.1	2178627	2179505	CDS	+	slr0147	879	9.24689	-0.32804	0.543334	0.0397448	0.973825
NC_000911.1	2486607	2487923	CDS	+	slr0017	1317	9.242	0.464302	0.212148	0.0930897	0.914523
NC_000911.1	3304872	3305381	CDS	+	slr1459	510	9.23305	-0.237976	0.529025	0.194371	0.787129
NC_000911.1	3181609	3181707	3'-UTR	-	sll0517	99	9.23196	0.293008	0.383309	-0.449005	0.362199
pSYSA	90105	92958	repeat_region	+	CRISPR3	2854	9.22847	-1.05832	0.00684887	-0.247117	0.742676
NC_000911.1	460094	460249	3'-UTR	-	sll1514	156	9.21904	-0.669763	0.395426	-0.874702	0.440053
NC_000911.1	1123441	1124031	CDS	-	sll1267	591	9.21536	-0.35967	0.496615	-0.0714441	0.9509
NC_000911.1	2479909	2480027	5'UTR	+	slr0011	119	9.21407	-0.517298	0.116075	-0.178626	0.789381
NC_000911.1	1264328	1267564	CDS	-	sll2005	3237	9.19293	-0.108858	0.756244	-0.263049	0.604649
NC_000911.1	926860	927222	CDS	-	sll1740	363	9.19044	0.279227	0.471768	-0.171793	0.830872
NC_000911.1	2152932	2153933	CDS	+	slr0404	1002	9.18997	0.103742	0.771054	-0.246688	0.668044
NC_000911.1	345536	347806	CDS	-	sll0923	2271	9.1808	-0.235626	0.469702	0.315305	0.527292
NC_000911.1	2152291	2152629	CDS	-	ssl0707	339	9.17851	-0.747903	0.035757	0.0972691	0.90437
NC_000911.1	2511514	2512209	CDS	-	sll0208	696	9.17746	0.332763	0.297969	0.0165922	0.980774
NC_000911.1	2937748	2938308	CDS	-	sll0470	561	9.17095	-0.117341	0.837982	0.4986	0.495515
NC_000911.1	824584	825915	CDS	-	sll1823	1332	9.17088	0.521912	0.0811812	-0.111183	0.868385
NC_000911.1	571084	571203	CDS	+	smr0007	120	9.17026	-0.223743	0.496127	0.285736	0.57348
NC_000911.1	2607812	2610058	CDS	+	slr0473	2247	9.16181	-0.968379	0.00854054	-0.869559	0.0417356
NC_000911.1	570658	570903	CDS	+	ssr3451	246	9.16159	-0.137573	0.709175	0.283864	0.60118
NC_000911.1	1165087	1166073	CDS	-	sll1317	987	9.14106	-0.211672	0.522051	-0.128775	0.844963
NC_000911.1	860952	861737	CDS	-	sll1786	786	9.1369	0.541458	0.0668123	0.0354284	0.959089
NC_000911.1	1864239	1865003	CDS	+	slr1272	765	9.13545	-0.297625	0.362485	-0.167995	0.791469
NC_000911.1	2414680	2414740	3'-UTR	+	smr0001	61	9.12139	-0.0593466	0.877231	0.295954	0.562586
NC_000911.1	2799650	2801014	CDS	+	slr0559	1365	9.11181	0.23605	0.461293	0.1981	0.738752
NC_000911.1	3323275	3324552	CDS	+	slr0653	1278	9.10948	-0.169072	0.664195	0.457132	0.38195
NC_000911.1	570940	571074	CDS	+	smr0006	135	9.10488	-0.192616	0.56808	0.295796	0.563009
NC_000911.1	2647386	2650184	CDS	-	sll0616	2799	9.10364	0.134463	0.684748	0.00067129	1
NC_000911.1	830635	831018	CDS	-	sll1816	384	9.10124	0.558931	0.0877037	-0.221878	0.731036
NC_000911.1	1194653	1196776	CDS	+	slr1857	2124	9.10018	-0.666643	0.031518	-0.299742	0.562586
NC_000911.1	1013045	1014337	CDS	-	sll1633	1293	9.09845	-0.0297727	0.953009	0.0676278	0.932976
NC_000911.1	1396311	1397039	CDS	-	sll1150	729	9.08777	-0.188692	0.654065	-0.454886	0.432784
NC_000911.1	571236	571355	CDS	+	smr0008	120	9.08457	-0.275805	0.386485	0.271161	0.591279
NC_000911.1	2791015	2791073	5'UTR	+	slr0915	59	9.07831	-0.0419626	0.91628	0.196171	0.738045
NC_000911.1	2314780	2316924	CDS	-	sll0169	2145	9.07293	0.0131628	0.967799	-0.0314407	0.968981
NC_000911.1	830194	830586	CDS	-	sll1817	393	9.07147	0.47487	0.129678	-0.233209	0.692448
NC_000911.1	1135589	1135694	3'-UTR	+	ssr1480	106	9.06824	0.0710173	0.840093	-0.213212	0.715972
pSYSM	88114	88830	CDS	+	slr5088	717	9.067	0.931485	0.0686625	1.71987	0.00136628
NC_000911.1	2287307	2287333	3'-UTR	-	ssl0563	27	9.06122	-0.620318	0.14413	-0.468239	0.476977
NC_000911.1	2248578	2250176	CDS	+	slr1945	1599	9.05343	-0.611231	0.0638573	-0.0883146	0.905142
NC_000911.1	1135216	1135336	5'UTR	+	ssr1480	121	9.0529	0.00960998	0.974792	-0.140801	0.839501
NC_000911.1	2062905	2065523	CDS	+	slr1641	2619	9.0432	-0.210594	0.757491	-0.393405	0.710452
NC_000911.1	1052518	1052784	CDS	+	ssr2062	267	9.03384	-1.11731	0.0102801	-0.189793	0.836864
NC_000911.1	1776081	1776839	CDS	-	sll1891	759	9.03274	-0.437105	0.423258	-0.0880154	0.941054
NC_000911.1	2202944	2204053	CDS	+	slr0161	1110	9.02658	-0.464682	0.122506	-0.0954333	0.884559
NC_000911.1	492130	494739	CDS	+	slr1044	2610	9.02438	0.310136	0.338674	0.00197058	1
NC_000911.1	636372	637523	CDS	+	slr1020	1152	9.01485	-0.232082	0.498849	-0.38429	0.436868
NC_000911.1	2024075	2024476	CDS	+	ssr1600	402	9.00965	-0.390036	0.221133	0.00902034	0.992215
NC_000911.1	204604	206397	CDS	+	slr1105	1794	9.00936	0.688254	0.0859942	0.316826	0.670191
NC_000911.1	3148975	3151977	CDS	-	sll0041	3003	9.00126	-0.0463401	0.916532	0.0976991	0.898895
NC_000911.1	2387424	2388851	CDS	-	sll0329	1428	8.99874	-0.679421	0.0806807	-0.8432	0.0699268
NC_000911.1	2484809	2484889	3'-UTR	-	ssl0020	81	8.99759	-0.969879	0.00906597	-0.55759	0.293519
NC_000911.1	2159620	2172219	CDS	+	slr0408	12600	8.98882	0.103919	0.768862	-0.875761	0.00930559
NC_000911.1	2414584	2414679	CDS	+	smr0001	96	8.98313	-0.0735573	0.845489	0.306742	0.547038
NC_000911.1	646129	658047	CDS	+	slr1028	11919	8.98302	-0.216872	0.504091	-0.762978	0.0224303
NC_000911.1	176256	176501	CDS	-	ssl2615	246	8.97992	-0.411922	0.310358	0.0168848	0.984895
NC_000911.1	1957758	1958132	CDS	+	slr1678	375	8.97459	0.324363	0.284056	0.0964155	0.885452
NC_000911.1	1332429	1334378	CDS	+	slr1744	1950	8.97264	0.146678	0.664504	0.176149	0.786449
NC_000911.1	828713	829063	CDS	-	sll1819	351	8.9719	0.268712	0.387768	-0.00707426	0.994496
NC_000911.1	2412826	2414313	CDS	-	sll0757	1488	8.969	0.111876	0.732794	0.101601	0.877131
NC_000911.1	1751311	1751769	CDS	-	sll1244	459	8.96469	0.189338	0.576551	0.0437792	0.95485
NC_000911.1	1958240	1958503	CDS	+	ssr2799	264	8.95664	0.276919	0.371179	0.117484	0.859811
NC_000911.1	3416064	3416924	CDS	+	slr0749	861	8.9552	-1.12137	0.151815	-1.0768	0.336052
NC_000911.1	1722160	1722969	CDS	-	sll1260	810	8.95499	0.319483	0.31473	-0.168066	0.794382
NC_000911.1	826637	826882	CDS	-	ssl3445	246	8.93833	0.240315	0.498752	0.153017	0.834179
NC_000911.1	168533	169921	CDS	+	slr0257	1389	8.9357	0.0625981	0.873213	-0.0319587	0.970346
NC_000911.1	3354192	3358862	CDS	-	sll1499	4671	8.92241	-0.0108621	0.983994	-0.0848642	0.904054
NC_000911.1	2479827	2479908	3'-UTR	+	slr0009	82	8.91521	-0.571605	0.0723584	-0.270284	0.625352
NC_000911.1	2886182	2887513	CDS	+	slr0082	1332	8.91517	1.01768	0.0188627	0.252019	0.78829
NC_000911.1	93128	95152	CDS	+	slr1129	2025	8.91269	0.00180811	0.990599	0.407697	0.481649
NC_000911.1	826935	827348	CDS	-	sll1822	414	8.91109	0.20822	0.521506	0.0617931	0.930983
NC_000911.1	156391	156651	CDS	+	ssr0390	261	8.90874	-0.80208	0.0205073	-0.276217	0.652718
NC_000911.1	1432976	1434556	CDS	-	sll1908	1581	8.90271	-0.0532456	0.901696	-0.318153	0.563339
NC_000911.1	216264	218273	CDS	-	sll1031	2010	8.9004	0.072799	0.835927	0.0112083	0.988131
NC_000911.1	587228	593125	CDS	+	slr2046	5898	8.88902	-0.210432	0.527861	-0.333888	0.495953
NC_000911.1	524346	529595	CDS	+	slr1753	5250	8.88767	-0.344209	0.323598	-0.389938	0.457159
NC_000911.1	508515	512510	CDS	+	slr1055	3996	8.86878	-0.269014	0.395263	-0.0425026	0.953512
NC_000911.1	2525784	2525826	3'-UTR	-	sll0199	43	8.86794	0.37762	0.193699	0.150186	0.8079
NC_000911.1	1427652	1427731	5'UTR	-	sll1951	80	8.86767	-0.616151	0.0525228	-0.00915085	0.992215
NC_000911.1	2128168	2128524	CDS	+	slr0287	357	8.8659	0.581686	0.0890389	-0.357881	0.54147
NC_000911.1	2225278	2225709	CDS	-	sll1862	432	8.8659	0.471042	0.26809	-0.120308	0.902141
NC_000911.1	1031202	1033787	CDS	+	slr1227	2586	8.86556	-0.178737	0.631383	-0.0765379	0.919728
NC_000911.1	2351323	2365685	CDS	+	SGL_RS12890	14363	8.86366	1.33454	0.00095842	-0.531068	0.419734
NC_000911.1	912917	913295	5'UTR	+	slr2073	379	8.86319	-0.471213	0.164034	0.0782732	0.918175
NC_000911.1	90628	91516	5'UTR	+	slr1128	889	8.85891	0.940187	0.00415367	0.127037	0.866373
NC_000911.1	926313	926558	CDS	-	ssl3335	246	8.85395	0.215039	0.482949	0.112088	0.862407
NC_000911.1	2862005	2862394	CDS	-	sll0822	390	8.84989	-0.389362	0.238794	-0.101097	0.887282
NC_000911.1	1006234	1008246	CDS	-	sll1452	2013	8.84484	-0.934306	0.0340588	-0.76891	0.194127
NC_000911.1	1053955	1055547	CDS	+	slr1239	1593	8.84033	-0.627762	0.164543	-0.654319	0.30778
NC_000911.1	861873	862166	CDS	-	ssl2233	294	8.82054	0.37	0.233693	-0.00904006	0.992215
NC_000911.1	984562	985200	CDS	+	slr1546	639	8.8178	0.291363	0.415925	0.241854	0.711296
NC_000911.1	838678	839400	CDS	-	sll1804	723	8.79409	0.245268	0.562549	-0.56569	0.349389
NC_000911.1	597591	598487	CDS	+	slr2052	897	8.78958	-0.580571	0.126348	-0.234717	0.745781
NC_000911.1	925416	926033	CDS	-	sll1742	618	8.78471	0.727289	0.0181065	0.316758	0.551354
NC_000911.1	1556475	1558127	CDS	-	sll1981	1653	8.78215	0.519027	0.102132	0.211757	0.734511
NC_000911.1	2612907	2613317	CDS	+	slr0476	411	8.78026	-0.124282	0.753315	-0.0273099	0.973825
NC_000911.1	2687952	2690534	CDS	+	slr0417	2583	8.7702	-0.0336983	0.932889	-0.21662	0.695683
NC_000911.1	695975	697972	CDS	+	slr1390	1998	8.76656	0.289774	0.373214	-0.0122309	0.987014
pSYSM	87601	88020	CDS	+	slr5087	420	8.75845	1.10404	0.054835	1.87544	0.00260242
NC_000911.1	1954721	1955071	CDS	+	slr1674	351	8.75694	0.0781028	0.89102	-0.269885	0.806118
NC_000911.1	3531885	3532400	CDS	-	sll1106	516	8.75668	-0.185279	0.657508	0.149976	0.852037
NC_000911.1	969762	970868	CDS	-	sll1713	1107	8.75346	-0.217763	0.615916	-0.324987	0.631345
NC_000911.1	3230839	3230926	3'-UTR	+	slr0927	88	8.75143	-0.100787	0.838659	0.160879	0.852572
NC_000911.1	3115973	3116359	CDS	-	sll0661	387	8.74929	0.318802	0.287928	0.421989	0.346364
NC_000911.1	2271581	2274868	CDS	+	slr0322	3288	8.74824	-0.0648186	0.857685	-0.022559	0.975351
NC_000911.1	2319555	2324636	CDS	-	sll0163	5082	8.74538	0.415863	0.205271	0.569357	0.210698
NC_000911.1	820102	821352	CDS	-	sll1069	1251	8.74469	0.150781	0.664206	-0.103457	0.884546
NC_000911.1	2331505	2333817	CDS	-	sll0158	2313	8.74324	-0.188602	0.557391	-0.231187	0.659
NC_000911.1	1826911	1827285	CDS	+	slr1469	375	8.7424	0.378528	0.247412	-0.137309	0.846272
NC_000911.1	1848799	1850550	CDS	-	sll1181	1752	8.74182	-0.0842481	0.816277	-0.172727	0.776938
NC_000911.1	631634	631895	3'-UTR	-	ssl1911	262	8.73369	1.07039	0.0932766	-0.486894	0.68895
NC_000911.1	824228	824524	CDS	-	SGL_RS05695	297	8.72901	0.182886	0.572346	0.0432762	0.954431
NC_000911.1	1904025	1905977	CDS	-	sll1434	1953	8.72743	-0.143103	0.679538	-0.194358	0.742676
pSYSG	13695	15287	CDS	-	sll8018	1593	8.72229	-0.507268	0.263858	-0.441909	0.544283
NC_000911.1	90620	91411	CDS	+	slr1127	792	8.71953	0.9486	0.0037392	0.119145	0.87564
NC_000911.1	1475555	1476718	CDS	+	slr1722	1164	8.7177	-0.0579035	0.878868	-0.00537542	0.996235
NC_000911.1	1412923	1413666	CDS	+	slr2057	744	8.71003	-1.10775	0.0255045	-0.516782	0.516861
NC_000911.1	3458146	3458279	3'-UTR	+	smr0004	134	8.70964	-0.632124	0.0543252	-0.301529	0.582198
NC_000911.1	1918815	1919285	CDS	-	sll1097	471	8.70105	0.457032	0.141701	-0.187632	0.769995
NC_000911.1	827348	827803	CDS	-	sll1821	456	8.69919	0.151362	0.640668	-0.0314047	0.96316
NC_000911.1	989717	991603	CDS	-	sll1463	1887	8.69908	0.281203	0.370172	-0.169503	0.788436
NC_000911.1	806716	809325	CDS	-	sll1074	2610	8.69089	0.249431	0.434442	-0.0198691	0.978032
NC_000911.1	2181013	2181975	CDS	+	slr0151	963	8.68714	0.0670852	0.884528	0.127641	0.888598
NC_000911.1	1827257	1827652	CDS	+	slr1470	396	8.68353	0.252625	0.426429	-0.139991	0.83147
NC_000911.1	2414741	2414832	5'UTR	+	slr0780	92	8.68047	-0.0505261	0.895194	0.247891	0.636566
NC_000911.1	2478259	2478413	5'UTR	+	slr0009	155	8.67357	-0.353576	0.319254	-0.136257	0.854986
NC_000911.1	2128767	2130941	CDS	+	slr0288	2175	8.66959	-1.05538	0.00327017	-0.389205	0.495216
NC_000911.1	2938630	2939622	CDS	-	sll0469	993	8.66769	0.0044764	0.985365	0.0242309	0.973825
NC_000911.1	2263381	2263692	5'UTR	-	sll0947	312	8.66201	-0.559038	0.127904	-0.401475	0.485346
NC_000911.1	2448222	2448404	CDS	-	SGL_RS19005	183	8.66142	0.195901	0.562549	-0.161294	0.810787
NC_000911.1	2151631	2152290	3'-UTR	-	ssl0707	660	8.65812	-0.650393	0.0559307	0.0298733	0.97208
NC_000911.1	154143	154679	CDS	+	slr0250	537	8.65757	0.345501	0.393915	-0.369711	0.575692
pSYSX	88430	91103	CDS	+	SGL_RS19160	2674	8.65701	0.510092	0.209824	-1.10162	0.0142353
NC_000911.1	127186	128712	CDS	+	slr0738	1527	8.65485	-0.153652	0.750876	-0.219938	0.79233
NC_000911.1	1584613	1585083	CDS	-	sll1426	471	8.64741	-0.0268461	0.973884	-0.0136765	0.992373
NC_000911.1	3516569	3517858	CDS	+	slr1176	1290	8.63309	-0.514683	0.139422	-0.374023	0.495349
NC_000911.1	219206	219517	CDS	-	sll1029	312	8.62941	0.335578	0.368997	-0.00322371	0.999321
NC_000911.1	1244330	1244730	5'UTR	+	slr1885	401	8.61714	-0.0624709	0.873593	-0.271354	0.621024
NC_000911.1	312258	313715	CDS	+	slr1306	1458	8.61368	0.0188755	0.958515	0.14239	0.839501
NC_000911.1	1353596	1353904	CDS	-	sll0846	309	8.61343	-0.498922	0.498529	-0.903216	0.372407
NC_000911.1	924889	925314	CDS	-	sll1743	426	8.61261	0.492282	0.142684	-0.165467	0.818498
NC_000911.1	1583249	1584499	CDS	-	sll1427	1251	8.61152	0.157626	0.713233	0.0797784	0.929965
NC_000911.1	3283478	3284282	3'-UTR	-	sll1338	805	8.60739	-0.678768	0.0256904	-0.738348	0.0344476
NC_000911.1	1656043	1658325	CDS	+	slr1325	2283	8.60693	0.211494	0.497693	0.116153	0.858904
NC_000911.1	2881378	2883819	CDS	+	slr0079	2442	8.60577	-0.0120778	0.986558	-0.468645	0.400807
NC_000911.1	1190867	1191433	CDS	+	slr1852	567	8.60038	-0.854285	0.0691726	-0.0588041	0.95485
pSYSM	2528	13921	CDS	+	slr5005	11394	8.59875	0.723132	0.0132087	0.125825	0.847769
NC_000911.1	2251657	2252958	CDS	-	sll1841	1302	8.59353	0.0630014	0.852817	-0.0611623	0.92855
NC_000911.1	1752891	1754501	CDS	-	sll1242	1611	8.58325	-0.334619	0.276257	-0.142983	0.818973
NC_000911.1	1994147	1997251	CDS	-	sll0920	3105	8.58315	-0.31203	0.308024	-0.351852	0.445138
NC_000911.1	2645271	2646074	CDS	-	sll0617	804	8.58315	-0.122452	0.734018	0.00392867	0.998217
NC_000911.1	2504415	2506043	CDS	+	slr0213	1629	8.57427	-0.0266178	0.955165	-0.103981	0.884546
NC_000911.1	1166860	1167052	3'-UTR	-	ssl2598	193	8.57339	-0.0465324	0.908203	0.134152	0.841549
NC_000911.1	1191856	1192452	CDS	+	slr1854	597	8.56889	-0.831446	0.0452298	-0.0589601	0.952927
NC_000911.1	841002	841307	CDS	-	sll1801	306	8.56736	0.309959	0.482885	-0.583179	0.364091
NC_000911.1	1295568	1296380	CDS	-	sll1696	813	8.56717	0.350476	0.316041	-0.328149	0.571697
NC_000911.1	7180	7228	5'UTR	+	slr1311	49	8.5654	-0.338813	0.46239	0.0809294	0.93608
NC_000911.1	600942	603257	CDS	-	sll1932	2316	8.56272	0.266989	0.3887	0.194782	0.736405
NC_000911.1	91517	92482	CDS	+	slr1128	966	8.56262	0.88094	0.0111089	0.256796	0.704547
NC_000911.1	2835816	2837510	CDS	-	sll0834	1695	8.56185	-0.122152	0.77494	0.114879	0.884546
NC_000911.1	175708	176139	CDS	-	sll1323	432	8.55718	-0.225114	0.615512	-0.0362277	0.970346
NC_000911.1	1919436	1919816	CDS	-	sll1096	381	8.55103	0.423234	0.191383	-0.312703	0.567953
NC_000911.1	834333	834854	CDS	-	sll1812	522	8.5503	-0.00171503	0.996386	-0.482049	0.432784
NC_000911.1	971185	971214	5'UTR	-	sll1712	30	8.54462	-0.569199	0.139422	-0.360742	0.567261
NC_000911.1	2825023	2825355	CDS	+	slr0581	333	8.53996	0.423112	0.482497	-0.0945786	0.947624
NC_000911.1	3182014	3182134	5'UTR	-	sll0517	121	8.53387	-0.0755028	0.858341	-0.52633	0.28145
NC_000911.1	2067000	2067083	5'UTR	-	sll1525	84	8.53104	-0.109807	0.783374	0.164592	0.813363
NC_000911.1	2749230	2750441	CDS	+	slr0211	1212	8.52738	0.249292	0.439316	0.112499	0.868385
NC_000911.1	2863093	2866923	CDS	-	sll0821	3831	8.52305	0.601575	0.109138	0.222442	0.777832
NC_000911.1	1052785	1052890	3'-UTR	+	ssr2062	106	8.52023	-0.860285	0.0378584	-0.0988162	0.916067
NC_000911.1	566059	566805	CDS	+	slr2032	747	8.51804	-0.350031	0.282927	-0.474836	0.293691
NC_000911.1	2779352	2779509	5'UTR	+	slr0906	158	8.50499	-0.440282	0.156629	0.0448764	0.9509
NC_000911.1	3116440	3116682	CDS	-	ssl1263	243	8.49837	0.290579	0.347873	0.445363	0.320227
NC_000911.1	1942923	1944314	CDS	+	slr1173	1392	8.49815	-0.99679	0.00781113	-0.27396	0.6876
NC_000911.1	1841056	1842690	CDS	-	sll1374	1635	8.48555	0.203087	0.630549	-0.149109	0.862934
NC_000911.1	3500761	3503178	CDS	+	slr0453	2418	8.48021	-0.078659	0.831159	0.0723611	0.916067
NC_000911.1	1297643	1298965	CDS	-	sll1693	1323	8.47584	0.262579	0.482885	-0.193762	0.792945
NC_000911.1	2045078	2046364	CDS	-	sll1533	1287	8.47406	-0.626986	0.0849532	-0.252923	0.707651
NC_000911.1	2312568	2312663	3'-UTR	-	sll0170	96	8.47371	-0.436065	0.163121	0.0215718	0.976691
NC_000911.1	3533844	3535046	CDS	+	slr0585	1203	8.47203	-0.503382	0.136919	-0.596947	0.182865
NC_000911.1	339737	340999	CDS	-	sll0927	1263	8.47061	-0.177952	0.631383	-0.164396	0.813092
NC_000911.1	603443	604726	CDS	-	sll1931	1284	8.46824	-0.446174	0.142011	-0.273952	0.585002
NC_000911.1	1349899	1349979	5'UTR	-	sll0849	81	8.46774	-0.0573904	0.885552	0.0346083	0.961926
NC_000911.1	1695512	1695781	5'UTR	-	sll0815	270	8.46459	-0.288937	0.388265	0.4368	0.354998
pSYSA	16310	19901	repeat_region	+	CRISPR1	3592	8.46259	-0.800719	0.0556272	0.691986	0.224136
NC_000911.1	2618067	2620094	CDS	+	slr0484	2028	8.4622	0.661432	0.0195778	0.490067	0.228752
NC_000911.1	2290705	2290959	CDS	+	ssr0536	255	8.45535	-0.370999	0.307834	0.0775306	0.922703
NC_000911.1	321699	323606	CDS	+	slr0963	1908	8.45528	0.160833	0.61916	-0.356982	0.448776
NC_000911.1	2132257	2132457	CDS	-	ssl0483	201	8.45422	-0.198879	0.579626	-0.0864835	0.90539
NC_000911.1	900771	901196	5'UTR	+	slr1214	426	8.45282	-0.291559	0.511309	-0.351426	0.619588
NC_000911.1	2751026	2754613	CDS	+	slr0212	3588	8.44933	0.226034	0.457785	0.164004	0.787129
NC_000911.1	3514232	3516208	CDS	-	sll0430	1977	8.44672	0.0389576	0.929335	-0.114606	0.900576
NC_000911.1	1827753	1828907	CDS	+	slr1471	1155	8.44591	0.197659	0.557962	-0.154039	0.818498
NC_000911.1	3305382	3305644	3'-UTR	+	slr1459	263	8.44402	-0.253308	0.484969	0.181968	0.791469
NC_000911.1	1865658	1866761	CDS	+	slr1274	1104	8.44347	-0.138346	0.688426	-0.146856	0.817383
NC_000911.1	3196783	3198624	CDS	+	slr0535	1842	8.44274	0.000415855	0.994738	-0.0104066	0.989063
NC_000911.1	946383	946671	3'-UTR	+	slr1835	289	8.43733	-0.418128	0.219175	-0.303588	0.584021
NC_000911.1	3229657	3229779	5'UTR	+	slr0927	123	8.4351	0.370185	0.412463	-0.00597484	0.997848
NC_000911.1	3285051	3287168	CDS	-	sll1336	2118	8.42996	-0.00712803	0.991507	-0.0572481	0.935787
NC_000911.1	842614	842951	5'UTR	-	sll1799	338	8.42404	0.638712	0.112769	-0.739624	0.184646
NC_000911.1	467201	467296	CDS	+	smr0005	96	8.42263	-0.653029	0.157118	-0.568995	0.410533
NC_000911.1	2644795	2645097	CDS	+	slr0628	303	8.42	0.796976	0.00581652	-0.0502174	0.94546
NC_000911.1	2807211	2808932	CDS	-	sll0550	1722	8.41933	0.0244063	0.94124	0.133297	0.832242
NC_000911.1	3564838	3566649	CDS	+	slr0604	1812	8.41781	0.203689	0.520328	0.0954028	0.887072
NC_000911.1	2795426	2796400	CDS	-	sll0891	975	8.41423	0.320421	0.320347	-0.125993	0.857052
NC_000911.1	1448060	1450681	CDS	+	slr2002	2622	8.41361	-0.172602	0.626797	-0.157784	0.813092
NC_000911.1	2177900	2178310	CDS	+	slr0145	411	8.40863	-0.678778	0.18927	-0.267772	0.793227
NC_000911.1	714465	716153	CDS	-	sll1583	1689	8.40269	-0.612283	0.102891	-0.330687	0.595397
NC_000911.1	1509990	1511174	CDS	+	slr0261	1185	8.40088	-0.309434	0.366965	-0.0800693	0.914523
NC_000911.1	2548133	2549341	CDS	-	sll0408	1209	8.39862	-0.0929922	0.803602	-0.16576	0.793227
NC_000911.1	219518	219825	5'UTR	-	sll1029	308	8.38936	0.207494	0.591861	-0.00218465	1
NC_000911.1	3144213	3148421	CDS	-	sll0043	4209	8.38863	0.307479	0.318706	-0.166468	0.791109
NC_000911.1	2589851	2591869	CDS	+	slr0063	2019	8.38221	-0.208879	0.523006	0.0366641	0.956271
NC_000911.1	2806082	2807059	CDS	+	slr0565	978	8.37983	0.048013	0.888786	-0.211613	0.709239
NC_000911.1	903607	903963	5'UTR	-	sll1112	357	8.37795	0.132399	0.678218	0.194467	0.729639
NC_000911.1	327100	327552	CDS	+	slr0967	453	8.37713	0.485827	0.189323	0.352046	0.574458
NC_000911.1	2728812	2730071	CDS	-	sll0185	1260	8.37427	0.250979	0.514867	0.25638	0.711296
NC_000911.1	2769125	2770633	CDS	+	slr0898	1509	8.37407	-0.475866	0.279126	-0.557697	0.385772
NC_000911.1	2046877	2046960	5'UTR	+	slr1634	84	8.36631	-0.309246	0.600007	0.753233	0.33468
NC_000911.1	2204157	2205372	CDS	+	SGL_RS18945	1216	8.36482	-0.261446	0.405236	-0.00248967	0.999321
NC_000911.1	2739149	2740654	CDS	-	sll0180	1506	8.35851	-0.682775	0.0559307	-0.492319	0.354998
NC_000911.1	1721350	1722006	CDS	-	sll1261	657	8.35387	0.358296	0.279981	-0.161937	0.81499
NC_000911.1	3178231	3180135	CDS	-	sll0026	1905	8.35159	-0.0319563	0.938605	-0.30749	0.545006
NC_000911.1	1009234	1010574	CDS	-	sll1450	1341	8.34911	-0.183487	0.79918	-0.662584	0.473045
NC_000911.1	1836691	1838130	CDS	-	sll1377	1440	8.3471	0.00258013	0.989954	-0.176051	0.791109
NC_000911.1	183493	183849	CDS	+	slr1417	357	8.34401	-0.0105972	0.98458	0.00697904	0.994496
NC_000911.1	260463	261638	CDS	+	slr1793	1176	8.34045	-0.837407	0.0588018	-0.841061	0.13831
NC_000911.1	3246401	3247816	CDS	-	sll0533	1416	8.34018	0.398142	0.235158	-0.504925	0.303852
NC_000911.1	2562953	2564149	CDS	+	slr0049	1197	8.33932	-0.26427	0.395914	-0.154272	0.797579
NC_000911.1	1684928	1685872	CDS	+	slr0804	945	8.338	0.561681	0.131047	0.144612	0.862407
NC_000911.1	972485	973954	CDS	+	slr1535	1470	8.33447	-0.494617	0.253947	-0.655861	0.268988
NC_000911.1	1189110	1189913	CDS	-	sll1784	804	8.33081	-0.932487	0.0114628	-0.00536339	0.997403
NC_000911.1	836352	836894	CDS	-	sll1808	543	8.32553	0.169974	0.710242	-0.581366	0.358138
NC_000911.1	1973611	1974765	CDS	-	sll1559	1155	8.32084	-0.0611686	0.895186	-0.0161804	0.983943
NC_000911.1	2476853	2478136	CDS	+	slr0008	1284	8.31807	0.0871354	0.832941	-0.153207	0.846272
NC_000911.1	547425	547874	CDS	-	sll1638	450	8.31708	-0.907479	0.0108351	-0.704838	0.117707
NC_000911.1	3279390	3280907	CDS	+	slr1423	1518	8.31687	0.02839	0.939906	-0.0171602	0.981325
NC_000911.1	2871674	2873116	CDS	+	slr0074	1443	8.31581	0.0915141	0.812841	-0.914902	0.0142353
NC_000911.1	3498903	3500588	CDS	+	slr0452	1686	8.31564	-0.597227	0.10254	-0.403783	0.481649
NC_000911.1	315882	316904	CDS	-	sll1185	1023	8.31223	-0.00757615	1	-0.032196	0.976691
NC_000911.1	3264290	3267022	CDS	+	slr0557	2733	8.31193	0.0172135	0.959298	-0.2962	0.567953
NC_000911.1	1166186	1166728	CDS	-	sll1316	543	8.31097	-0.0367241	0.92652	0.0169722	0.979709
pSYSX	252	3053	CDS	+	slr6001	2802	8.31009	0.0166407	0.959298	-0.0516351	0.941334
NC_000911.1	335819	336295	CDS	-	sll0933	477	8.30908	0.429026	0.176625	-0.306588	0.568709
NC_000911.1	2713371	2716616	CDS	-	sll0370	3246	8.30371	-0.632974	0.0524317	-0.565233	0.201469
NC_000911.1	2724648	2725103	CDS	+	slr0193	456	8.29165	0.256206	0.459459	0.39128	0.455668
NC_000911.1	2693725	2694255	CDS	-	sll0382	531	8.28819	1.14006	0.000236648	0.88751	0.0117406
NC_000911.1	1353436	1353595	3'-UTR	-	sll0846	160	8.28275	-0.499795	0.494918	-0.968648	0.323934
NC_000911.1	1668531	1668941	CDS	+	slr1330	411	8.28162	-0.287068	0.410859	-0.312081	0.567261
NC_000911.1	2180073	2180543	CDS	+	slr0149	471	8.28083	-0.130397	0.816814	0.121609	0.905142
NC_000911.1	1019808	1020761	CDS	+	slr1220	954	8.28049	0.267115	0.407996	-0.103267	0.88183
NC_000911.1	1227591	1227932	CDS	-	sll1767	342	8.27988	1.07164	0.00165902	-0.232546	0.734779
NC_000911.1	621561	622247	CDS	+	slr1918	687	8.27969	0.238244	0.430196	0.079222	0.905142
NC_000911.1	1590557	1592572	5'UTR	+	SGL_RS09300	2016	8.27864	-0.786253	0.018071	-0.625369	0.15155
NC_000911.1	1318675	1318718	3'-UTR	-	sll1626	44	8.27785	-0.0773412	0.877468	-0.202091	0.807105
NC_000911.1	1346850	1347473	3'-UTR	-	sll0851	624	8.27488	-0.249207	0.430387	-0.0736633	0.913081
NC_000911.1	2831881	2833083	CDS	+	slr0827	1203	8.27399	0.893175	0.00632194	0.399997	0.457442
NC_000911.1	467297	467314	3'-UTR	+	smr0005	18	8.27389	-0.700387	0.12142	-0.600489	0.369299
NC_000911.1	219979	221463	CDS	-	sll1027	1485	8.27062	-0.438569	0.154343	-0.418315	0.356156
NC_000911.1	983229	983540	CDS	+	slr1544	312	8.26878	1.43193	0.00453912	0.050327	0.968902
NC_000911.1	2889265	2890320	CDS	-	sll0080	1056	8.26732	-0.553232	0.0896085	-0.22471	0.710687
NC_000911.1	1499299	1504548	CDS	-	sll1586	5250	8.26638	0.519118	0.0859942	-0.0124761	0.98676
NC_000911.1	343863	344720	CDS	+	slr0975	858	8.26545	0.443917	0.152672	0.12446	0.857283
NC_000911.1	687391	690252	CDS	-	sll1294	2862	8.26054	-0.320243	0.338673	0.20987	0.731434
NC_000911.1	734985	736220	CDS	+	slr1708	1236	8.26019	-0.0843299	0.815329	0.105282	0.872372
NC_000911.1	1544714	1546903	CDS	-	sll1987	2190	8.25387	-0.310143	0.32158	-0.102995	0.87678
NC_000911.1	3269078	3270196	CDS	-	sll0519	1119	8.25315	-0.45808	0.240966	-0.0882259	0.919728
NC_000911.1	2287580	2287642	5'UTR	-	ssl0563	63	8.25011	-0.594994	0.148285	-0.376598	0.575286
NC_000911.1	3417442	3418851	CDS	+	slr0750	1410	8.24988	-0.716065	0.342883	-0.574506	0.641799
NC_000911.1	2869752	2870699	CDS	+	slr0073	948	8.24721	-0.134524	0.709023	-0.168991	0.791906
NC_000911.1	175143	175682	CDS	-	sll1324	540	8.24356	-0.121622	0.796892	-0.0647316	0.94546
NC_000911.1	1815454	1816371	CDS	+	slr1984	918	8.24208	0.0259912	0.940051	-0.0319155	0.964308
NC_000911.1	1712564	1713256	CDS	-	sll0807	693	8.24102	-0.357258	0.255344	-0.0934834	0.888933
NC_000911.1	460956	461960	CDS	-	sll1513	1005	8.22834	0.0998898	0.776218	-0.00505293	0.997357
NC_000911.1	1935912	1937069	CDS	+	slr1167	1158	8.22485	0.0959164	0.782815	-0.161789	0.800064
NC_000911.1	1117143	1119674	CDS	+	slr1367	2532	8.22354	-0.514565	0.11193	-0.715338	0.0626471
NC_000911.1	2849096	2850259	CDS	+	slr0839	1164	8.22326	0.630995	0.0525616	0.221153	0.732574
NC_000911.1	1975056	1975481	CDS	+	slr1686	426	8.22184	1.10357	0.00408979	0.101559	0.911906
NC_000911.1	553065	553202	CDS	-	sml0005	138	8.21372	-0.454307	0.132982	0.0723699	0.915948
NC_000911.1	3115572	3115973	CDS	-	sll0662	402	8.2114	0.505396	0.0860052	0.413117	0.363619
NC_000911.1	303939	305546	CDS	+	slr1301	1608	8.21024	0.663891	0.0241865	0.304154	0.550004
NC_000911.1	2184030	2185784	CDS	-	sll0149	1755	8.20729	0.346773	0.253546	0.193509	0.742981
NC_000911.1	1154330	1154836	CDS	+	slr0888	507	8.20185	-1.27222	0.00948492	-0.584209	0.436868
NC_000911.1	2369282	2370646	CDS	+	slr0370	1365	8.20171	0.344384	0.262998	0.21965	0.701264
NC_000911.1	2825331	2825711	CDS	+	slr0582	381	8.19742	0.484016	0.332722	-0.0253121	0.981325
NC_000911.1	3348690	3351296	CDS	+	slr0665	2607	8.19726	-0.215971	0.508623	-0.0185242	0.978174
NC_000911.1	1170571	1179621	CDS	+	slr1403	9051	8.19042	0.717196	0.0167788	-0.32574	0.528185
NC_000911.1	2485184	2485282	5'UTR	-	ssl0020	99	8.18482	-0.83352	0.0326675	-0.385967	0.54806
NC_000911.1	3391645	3392187	CDS	-	sll1483	543	8.17834	-0.149885	0.861145	0.110553	0.945109
NC_000911.1	1124071	1130007	CDS	-	sll1265	5937	8.17831	0.313909	0.305347	-0.0254342	0.973765
NC_000911.1	839430	839795	CDS	-	sll1803	366	8.17714	0.223336	0.591755	-0.54611	0.354998
NC_000911.1	1910499	1911494	CDS	+	slr1152	996	8.16071	-0.501104	0.37651	0.291399	0.788436
NC_000911.1	2819894	2821855	CDS	-	sll0542	1962	8.15807	-0.238648	0.500706	-0.449715	0.359605
NC_000911.1	3321844	3322281	CDS	-	sll0630	438	8.15768	-0.480235	0.208928	-0.134121	0.868385
NC_000911.1	1928323	1930626	CDS	+	slr1164	2304	8.15683	-0.333324	0.276257	-1.11414	4.87743e-05
pSYSX	51986	53401	CDS	-	sll6053	1416	8.15656	0.81422	0.0162035	1.35001	3.93613e-05
NC_000911.1	1590496	1592364	CDS	+	slr1506	1869	8.15633	-0.798783	0.0154492	-0.639389	0.128378
NC_000911.1	3248310	3249326	CDS	+	slr0549	1017	8.14857	0.78143	0.0243884	0.116944	0.884253
NC_000911.1	1585209	1587020	CDS	-	sll1425	1812	8.14744	0.527194	0.0812363	0.0481425	0.94963
NC_000911.1	318661	318897	CDS	+	ssr1604	237	8.1422	0.150066	0.655104	0.162842	0.800244
NC_000911.1	213031	215037	CDS	-	sll1033	2007	8.14042	0.463703	0.17332	-0.193743	0.787592
NC_000911.1	2028843	2030533	5'UTR	+	slr0960	1691	8.13517	0.643352	0.128672	0.0179986	0.985603
NC_000911.1	393121	393849	CDS	-	sll1022	729	8.13393	0.450364	0.176919	-0.305587	0.592289
NC_000911.1	2197732	2200959	CDS	-	sll0142	3228	8.13124	0.209368	0.631383	0.248709	0.75924
NC_000911.1	1997307	1997496	3'-UTR	-	slr1004	190	8.12658	-0.0614541	0.888635	0.0427212	0.955006
NC_000911.1	3436529	3441844	CDS	-	sll0723	5316	8.12395	0.372317	0.468552	0.00939864	0.996042
NC_000911.1	1121627	1123180	CDS	-	sll1268	1554	8.12205	0.0852248	0.815885	-0.00120036	1
NC_000911.1	569544	570572	CDS	+	slr2034	1029	8.12125	0.395786	0.195721	0.156485	0.810209
NC_000911.1	835260	835799	CDS	-	sll1810	540	8.1212	0.0406866	0.925637	-0.509727	0.410164
NC_000911.1	926559	926600	5'UTR	-	ssl3335	42	8.12061	0.165621	0.595412	0.150993	0.804885
NC_000911.1	362185	363420	CDS	+	slr1617	1236	8.11843	-0.234864	0.454696	0.261401	0.59473
NC_000911.1	671912	672244	CDS	+	slr1376	333	8.10753	0.397545	0.221217	-0.252927	0.668044
NC_000911.1	2179537	2180019	CDS	+	slr0148	483	8.10131	-0.150318	0.790525	0.101236	0.923822
NC_000911.1	200405	202525	CDS	+	slr1103	2121	8.09849	-0.156906	0.630861	-0.223409	0.670694
NC_000911.1	1988834	1991266	CDS	-	sll1553	2433	8.09508	0.113018	0.740335	-0.138413	0.833738
NC_000911.1	2290960	2291621	3'-UTR	+	ssr0536	662	8.09202	-0.053367	0.896631	-0.0177312	0.9798
NC_000911.1	1334522	1335361	CDS	+	slr1746	840	8.09085	-0.0755847	0.863195	0.0315842	0.971203
NC_000911.1	2501221	2503878	CDS	-	sll0002	2658	8.08665	0.213134	0.498752	0.228981	0.675963
NC_000911.1	178039	178117	5'UTR	-	sll1321	79	8.08208	-0.515014	0.132501	-0.105973	0.887282
NC_000911.1	2028832	2030421	CDS	+	slr0959	1590	8.08033	0.637379	0.136187	0.0260976	0.978522
NC_000911.1	469592	470914	CDS	+	slr1603	1323	8.07883	-0.233053	0.65462	-0.794672	0.202804
NC_000911.1	1976019	1976720	CDS	+	slr1687	702	8.0779	0.443376	0.471768	-0.649273	0.504899
NC_000911.1	2100262	2100403	3'-UTR	+	slr0447	142	8.06707	-1.24777	0.000323724	-0.574661	0.224136
NC_000911.1	2885031	2886181	5'UTR	+	slr0081	1151	8.06491	0.0855529	0.795165	0.152125	0.800718
NC_000911.1	2428679	2428764	3'-UTR	+	slr0342	86	8.05925	0.00671223	0.981294	0.0300222	0.967571
NC_000911.1	319096	320529	CDS	+	slr0962	1434	8.05462	0.519389	0.0947671	-0.224062	0.708642
NC_000911.1	1865033	1865473	CDS	+	slr1273	441	8.054	-0.313616	0.334209	-0.184263	0.767705
NC_000911.1	1791417	1792676	CDS	-	sll1883	1260	8.051	0.145775	0.648681	-0.184012	0.753137
NC_000911.1	174586	175143	CDS	-	sll1325	558	8.04844	-0.386011	0.338011	-0.151327	0.856885
NC_000911.1	839811	840089	CDS	-	ssl3432	279	8.0454	0.229655	0.599284	-0.522813	0.410362
NC_000911.1	1241313	1242191	CDS	-	sll1757	879	8.04307	0.323048	0.323598	-0.530335	0.239778
NC_000911.1	2734522	2735301	CDS	-	sll0183	780	8.04239	-0.00290867	1	0.260733	0.631345
NC_000911.1	1861469	1863049	CDS	+	slr1270	1581	8.04214	0.0181218	0.959298	0.0348664	0.96272
NC_000911.1	1049017	1049139	5'UTR	-	ssl2245	123	8.03332	0.114248	0.758288	0.39655	0.447931
NC_000911.1	1071734	1072918	CDS	-	sll1358	1185	8.02616	-1.15642	0.00442262	-0.874142	0.0730477
NC_000911.1	1188079	1188885	CDS	-	sll1785	807	8.0254	-0.767183	0.023404	-0.0232775	0.976691
NC_000911.1	3398899	3399261	CDS	+	slr1583	363	8.02499	0.050248	0.880732	-0.0342261	0.959287
NC_000911.1	442164	443933	CDS	+	slr0692	1770	8.01617	0.126141	0.721094	0.127147	0.856885
NC_000911.1	357748	358608	CDS	+	slr1612	861	8.01332	-0.363917	0.295551	0.287537	0.621629
NC_000911.1	1472149	1473948	CDS	+	slr1720	1800	8.01303	-0.0441092	0.91631	-0.331773	0.52962
NC_000911.1	336313	336582	CDS	-	ssl1784	270	8.00868	0.32447	0.332722	-0.348126	0.521695
NC_000911.1	1135716	1137167	CDS	+	slr0877	1452	8.00813	0.46962	0.126467	-0.195964	0.749468
NC_000911.1	1141803	1141946	CDS	-	SGL_RS18765	144	8.00784	0.925399	0.0217486	-0.063753	0.9509
NC_000911.1	571356	571417	3'-UTR	+	smr0008	62	8.00751	-0.251872	0.423658	0.264962	0.593152
NC_000911.1	1364579	1365463	CDS	-	sll0837	885	8.00568	0.265947	0.382314	-0.0682539	0.919728
NC_000911.1	1219654	1220418	CDS	-	sll1771	765	7.98922	0.498365	0.136748	-0.0426885	0.955006
NC_000911.1	1723452	1724570	CDS	+	slr1336	1119	7.98129	0.0895925	0.79104	-0.185219	0.755571
NC_000911.1	3443514	3447386	CDS	-	sll0721	3873	7.98065	0.823331	0.00546967	-0.41824	0.373037
NC_000911.1	3257692	3259887	CDS	-	sll0529	2196	7.97207	-0.215599	0.506643	-0.463857	0.277509
NC_000911.1	1191445	1191786	CDS	+	slr1853	342	7.96976	-0.866192	0.054103	-0.141321	0.885452
NC_000911.1	833821	834264	CDS	-	sll1813	444	7.96884	0.0244622	0.953299	-0.435693	0.468411
NC_000911.1	1806871	1807236	CDS	-	sll1873	366	7.96774	-0.316273	0.30126	0.179851	0.758002
NC_000911.1	834894	835256	CDS	-	sll1811	363	7.96515	0.0345906	0.934356	-0.498765	0.39869
NC_000911.1	292790	293485	CDS	-	sll1198	696	7.96268	0.241786	0.654065	-0.232288	0.831186
NC_000911.1	843105	843575	CDS	+	slr1894	471	7.94917	-0.185089	0.657	-0.529948	0.333998
NC_000911.1	3322377	3322649	CDS	-	sll0629	273	7.94881	-0.608138	0.120784	-0.258649	0.724106
NC_000911.1	742780	744732	CDS	-	sll1927	1953	7.94645	-0.248064	0.546473	-0.330102	0.604367
NC_000911.1	1550952	1552895	CDS	+	slr2089	1944	7.94427	0.979523	0.00326195	0.261777	0.680094
NC_000911.1	1114429	1116021	CDS	-	sll1270	1593	7.94073	-1.21139	0.000153291	-0.402288	0.410362
NC_000911.1	1016830	1017495	CDS	+	slr1752	666	7.93988	-0.0390887	0.943301	0.00852937	0.994677
NC_000911.1	3457404	3457458	5'UTR	+	slr1655	55	7.93711	-0.556808	0.180435	-0.088702	0.923098
NC_000911.1	1589384	1590061	CDS	-	sll1423	678	7.93673	0.715933	0.0279304	0.00868316	0.99437
NC_000911.1	961201	962730	CDS	+	slr1843	1530	7.93138	-0.510663	0.150769	-0.214143	0.756822
NC_000911.1	3543176	3544210	CDS	+	slr0591	1035	7.92789	0.0818827	0.824668	-0.081576	0.913081
NC_000911.1	240863	242047	CDS	-	sll1679	1185	7.92715	0.012161	0.974358	-0.0403896	0.973087
pSYSX	43696	47151	CDS	+	slr6047	3456	7.92592	0.361946	0.365892	-0.812682	0.0967127
NC_000911.1	192882	194306	CDS	+	slr1096	1425	7.92448	-0.165957	0.673628	-0.18934	0.790772
NC_000911.1	2446395	2447339	CDS	-	sll0314	945	7.92364	0.121231	0.808093	0.208163	0.829889
NC_000911.1	2645098	2645254	3'-UTR	+	slr0628	157	7.92291	0.78284	0.00612975	-0.131286	0.838133
NC_000911.1	1073080	1075629	CDS	-	sll1356	2550	7.91903	-0.426811	0.164074	-0.34777	0.4622
NC_000911.1	303364	303423	5'UTR	+	ssr2153	60	7.9164	0.494883	0.166649	1.07807	0.0040949
NC_000911.1	2270113	2270253	5'UTR	-	sll0306	141	7.91564	-0.168964	0.828378	-0.510078	0.635283
NC_000911.1	61834	63591	CDS	+	slr1114	1758	7.91456	0.792594	0.0219422	0.302109	0.631345
NC_000911.1	1414126	1416822	CDS	+	slr2058	2697	7.9127	0.0392146	0.906764	-0.0960854	0.88183
NC_000911.1	1866843	1867697	CDS	+	slr1275	855	7.90661	-0.238271	0.461293	-0.166691	0.78829
NC_000911.1	3267695	3268291	CDS	-	sll0521	597	7.90443	-0.445416	0.142192	-0.117135	0.858388
NC_000911.1	1902437	1903924	CDS	-	sll1435	1488	7.90391	0.362208	0.224549	-0.0932121	0.887833
NC_000911.1	1966146	1969118	CDS	-	sll1561	2973	7.90382	0.0220003	0.946072	-0.00689067	0.994496
NC_000911.1	2860071	2860289	CDS	-	ssl1533	219	7.89947	-0.648144	0.0576278	-0.705427	0.0944915
NC_000911.1	218742	219077	CDS	-	sll1028	336	7.89871	0.283045	0.429754	0.0363452	0.96316
NC_000911.1	1429329	1430072	CDS	-	sll1949	744	7.89776	-0.167724	0.609691	-0.126172	0.842351
NC_000911.1	161768	163663	CDS	-	sll0220	1896	7.89763	0.300182	0.331153	-0.00692652	0.994496
NC_000911.1	2781403	2784447	CDS	+	slr0907	3045	7.8933	-0.445997	0.152487	0.039086	0.95485
NC_000911.1	3011672	3014128	CDS	+	slr0301	2457	7.88972	-1.33804	0.000892655	-1.20506	0.00297859
NC_000911.1	3330281	3331042	CDS	+	slr0654	762	7.88113	0.575054	0.0423567	0.124306	0.844963
NC_000911.1	837349	837717	CDS	-	sll1806	369	7.87849	0.212887	0.632171	-0.517705	0.428098
NC_000911.1	57340	58815	CDS	-	sll1393	1476	7.87753	0.493945	0.161609	-0.235333	0.732574
NC_000911.1	837001	837348	CDS	-	sll1807	348	7.87739	0.13405	0.76633	-0.541116	0.383637
NC_000911.1	2086212	2086304	3'-UTR	-	sll0427	93	7.87575	-0.864253	0.00690539	-0.268124	0.631345
NC_000911.1	1938985	1939494	CDS	+	slr1171	510	7.87519	-0.0752324	0.887678	-0.384921	0.575692
NC_000911.1	887731	888084	CDS	+	slr1205	354	7.87517	0.271299	0.500175	-0.111034	0.900006
NC_000911.1	2798072	2798410	CDS	+	slr0923	339	7.87085	0.863159	0.0152871	-0.268865	0.695608
pSYSX	35381	36079	CDS	+	slr6040	699	7.86685	0.659219	0.145535	0.15834	0.878191
NC_000911.1	1957509	1957757	5'UTR	+	slr1678	249	7.86674	0.307351	0.315294	0.196469	0.736121
NC_000911.1	2405109	2405312	CDS	-	ssl1426	204	7.86617	0.301198	0.338825	-0.142142	0.831186
NC_000911.1	2216163	2216396	CDS	+	SGL_RS12275	234	7.8656	0.905686	0.0915491	-0.063366	0.960089
NC_000911.1	363433	364218	CDS	+	slr1618	786	7.86539	-0.258068	0.404348	0.27282	0.574217
NC_000911.1	2024549	2024980	CDS	+	slr0954	432	7.85508	-0.158493	0.650198	-0.0235644	0.975421
NC_000911.1	1342052	1342663	CDS	-	sll0856	612	7.85179	0.823245	0.0967018	0.494967	0.562586
NC_000911.1	2569772	2573491	CDS	-	sll0068	3720	7.84713	0.59715	0.0605843	0.00477736	0.997403
NC_000911.1	882023	883189	CDS	+	slr1200	1167	7.84095	-0.89253	0.0244311	-0.41178	0.525059
NC_000911.1	3153452	3154660	CDS	-	sll0038	1209	7.83977	0.19846	0.542775	-0.0662236	0.925639
NC_000911.1	1668393	1668530	5'UTR	+	slr1330	138	7.83841	-0.565522	0.091334	-0.338166	0.539418
NC_000911.1	835859	836260	CDS	-	sll1809	402	7.83572	0.128953	0.775257	-0.517683	0.408984
NC_000911.1	2671895	2673970	CDS	-	sll0602	2076	7.83377	0.357714	0.23205	0.0100888	0.989158
NC_000911.1	218407	218709	CDS	-	sll1030	303	7.83009	0.246649	0.489508	0.0784019	0.919728
NC_000911.1	1062238	1065204	CDS	-	sll1362	2967	7.82957	-0.00850554	0.987791	-0.261861	0.587683
NC_000911.1	2185870	2188077	CDS	-	sll0148	2208	7.82713	0.540591	0.103982	0.297122	0.613126
NC_000911.1	2404512	2404614	3'-UTR	-	sll0767	103	7.82521	0.336964	0.283708	-0.0578603	0.939172
NC_000911.1	2347500	2349911	CDS	-	sll0350	2412	7.82069	0.307057	0.389919	0.0451937	0.95485
pSYSX	90203	91095	5'UTR	+	slr6097	893	7.81736	0.578678	0.15586	-1.1852	0.00696306
NC_000911.1	1273408	1274313	CDS	+	slr2144	906	7.81503	0.265164	0.424367	0.0853563	0.905487
NC_000911.1	1650889	1652358	CDS	+	slr1322	1470	7.80934	0.189954	0.657611	-0.193988	0.818087
NC_000911.1	1420940	1422142	CDS	+	slr2062	1203	7.80739	-0.000175545	0.995405	0.0436728	0.95485
NC_000911.1	2495493	2497538	CDS	-	sll0005	2046	7.80594	0.193197	0.614112	-0.314526	0.609672
NC_000911.1	1783855	1784934	CDS	+	slr1972	1080	7.8036	0.041158	0.909974	0.0448103	0.95485
NC_000911.1	903148	903606	CDS	-	sll1112	459	7.80316	0.713788	0.0157188	0.322803	0.525059
NC_000911.1	1744498	1746093	CDS	+	slr1349	1596	7.80109	0.00693479	0.980583	-0.191653	0.732492
NC_000911.1	148943	149683	CDS	-	sll0227	741	7.80079	0.061924	0.852381	-0.048412	0.94546
NC_000911.1	3213272	3214510	CDS	+	slr0543	1239	7.79071	0.170524	0.583391	-0.152449	0.800718
NC_000911.1	2340322	2344056	CDS	+	slr0359	3735	7.78726	0.480281	0.0903714	-0.285592	0.553332
NC_000911.1	280127	280951	CDS	-	sll1655	825	7.78668	0.274719	0.526074	-0.102335	0.914837
NC_000911.1	2206551	2207159	CDS	+	slr0165	609	7.7834	0.0560229	0.874823	-0.0410145	0.95485
NC_000911.1	630555	631592	CDS	-	sll0998	1038	7.7794	0.784469	0.0061804	-0.0186138	0.978174
NC_000911.1	1056985	1058427	CDS	+	slr1434	1443	7.77859	-0.269108	0.541453	-0.276392	0.71269
NC_000911.1	1051159	1052121	CDS	+	slr1238	963	7.77217	0.592736	0.0852485	-0.067686	0.93608
NC_000911.1	202554	204395	CDS	+	slr1104	1842	7.77143	0.0912521	0.784366	-0.114747	0.859937
NC_000911.1	2254112	2256454	CDS	+	slr1950	2343	7.77083	0.623645	0.041202	-0.360917	0.471729
NC_000911.1	2815567	2816013	CDS	-	sll0543	447	7.77051	-1.14904	0.000268036	-1.42205	2.47887e-07
NC_000911.1	3250530	3250984	5'UTR	+	slr0551	455	7.77036	0.378972	0.221789	0.288134	0.58242
NC_000911.1	158757	159737	CDS	-	sll0222	981	7.76866	0.714605	0.0320018	0.0705235	0.929965
NC_000911.1	1284660	1285943	CDS	+	slr1808	1284	7.76742	-0.429486	0.232512	-0.153434	0.83828
pSYSX	53782	54240	CDS	-	sll6055	459	7.76597	1.18466	0.000241059	2.21074	8.12387e-15
NC_000911.1	2859346	2860070	3'-UTR	-	ssl1533	725	7.76438	-0.222577	0.546473	-0.605	0.177814
NC_000911.1	938393	940240	CDS	-	sll1732	1848	7.76132	-0.26871	0.40225	-0.119041	0.856923
NC_000911.1	2208778	2209758	CDS	-	sll0135	981	7.75962	0.672365	0.020127	-0.158655	0.797579
NC_000911.1	626349	627425	CDS	-	sll1830	1077	7.75603	-0.51694	0.188478	-1.24289	0.00103288
NC_000911.1	1316235	1317711	5'UTR	+	slr1735	1477	7.75448	-0.36619	0.233175	-0.241944	0.64696
NC_000911.1	3323053	3323274	5'UTR	+	sll0142	222	7.75391	-0.0220091	0.963509	0.613355	0.143982
NC_000911.1	2176909	2177171	5'UTR	+	slr0144	263	7.75255	-1.03902	0.0414879	-0.584112	0.457761
NC_000911.1	2831400	2831615	CDS	+	ssr1399	216	7.74737	0.510686	0.211987	-0.436794	0.521325
NC_000911.1	1644905	1648090	CDS	+	slr2131	3186	7.74277	0.63648	0.0843898	0.77951	0.10035
NC_000911.1	3158106	3159116	CDS	-	sll0037	1011	7.74146	0.971077	0.00151118	0.869633	0.012211
NC_000911.1	2429292	2429297	3'-UTR	+	slr0343	6	7.73952	-0.13768	0.677721	0.241126	0.637639
NC_000911.1	693211	695211	CDS	-	sll1290	2001	7.73865	0.525192	0.068614	0.0629885	0.926556
NC_000911.1	3570424	3571575	CDS	+	slr0609	1152	7.73522	0.302044	0.306154	-0.0915677	0.887282
NC_000911.1	3252992	3253726	CDS	+	slr0552	735	7.73113	0.346536	0.363106	-0.813165	0.0739747
NC_000911.1	154733	155461	CDS	+	slr0251	729	7.73085	0.575984	0.0871109	-0.293906	0.627807
NC_000911.1	1504818	1506770	CDS	-	sll0254	1953	7.72746	0.107113	0.759546	-0.179269	0.7808
NC_000911.1	2180577	2180888	CDS	+	slr0150	312	7.72665	-0.058363	0.923432	0.0806597	0.940056
NC_000911.1	3194101	3196542	CDS	+	slr0534	2442	7.72304	0.15407	0.625139	-0.24617	0.631345
NC_000911.1	418963	420264	CDS	+	slr0681	1302	7.72087	-0.132729	0.722628	-0.533129	0.229458
NC_000911.1	3420416	3421714	CDS	+	slr0752	1299	7.71711	-0.228048	0.4753	-0.30843	0.528533
NC_000911.1	365716	367785	CDS	+	slr1063	2070	7.71314	-0.180714	0.57744	0.356731	0.436868
NC_000911.1	2131536	2131615	3'-UTR	-	sll0258	80	7.71006	-0.245194	0.464958	-0.0497938	0.948218
NC_000911.1	684560	687334	CDS	-	sll1296	2775	7.7069	-0.0179362	0.969522	0.106776	0.879038
NC_000911.1	271600	273357	CDS	+	slr1798	1758	7.70622	0.109448	0.768273	-0.217346	0.734056
NC_000911.1	2134202	2137153	CDS	+	slr0293	2952	7.7047	0.1241	0.746795	0.103624	0.894825
NC_000911.1	1293398	1295551	CDS	+	slr1816	2154	7.7025	-0.306599	0.329996	-0.255697	0.626817
NC_000911.1	3245421	3246101	CDS	-	sll0534	681	7.69839	0.289994	0.339668	-0.16916	0.785918
NC_000911.1	1123181	1123414	5'UTR	-	sll1268	234	7.69817	-0.379108	0.433692	-0.187872	0.845692
NC_000911.1	2409572	2409931	CDS	-	sll0761	360	7.69787	0.0164017	0.960816	0.0458573	0.9509
NC_000911.1	2299371	2300441	CDS	+	slr0338	1071	7.69715	0.245871	0.415776	0.113077	0.859964
pSYSM	108733	109503	CDS	+	slr5119	771	7.69458	0.484201	0.0912076	0.593172	0.107602
NC_000911.1	2471954	2473255	CDS	-	sll0017	1302	7.68657	0.112542	0.759388	-0.425787	0.398793
NC_000911.1	3180380	3181537	CDS	-	sll0518	1158	7.67936	0.471338	0.148626	-0.112163	0.878711
NC_000911.1	1316227	1317654	CDS	+	slr1734	1428	7.67523	-0.365961	0.232147	-0.237952	0.654871
NC_000911.1	1061242	1062111	CDS	+	slr1438	870	7.67447	-0.0808938	0.878526	-0.564414	0.367613
NC_000911.1	739682	741931	CDS	+	slr1710	2250	7.67283	0.517335	0.0757382	-0.0436901	0.95149
NC_000911.1	2914828	2915796	CDS	+	slr0506	969	7.67094	-0.486553	0.191383	-0.193904	0.793993
NC_000911.1	3152239	3152787	CDS	-	sll0040	549	7.66865	0.199213	0.525137	0.178416	0.76675
NC_000911.1	2799474	2799649	3'-UTR	+	slr0924	176	7.66765	0.193846	0.607957	0.263113	0.685189
NC_000911.1	1782057	1783355	CDS	-	sll1888	1299	7.6654	0.555352	0.066376	-0.128157	0.850062
NC_000911.1	1940549	1942087	CDS	-	sll1087	1539	7.66352	0.210144	0.496127	-0.0290804	0.966762
NC_000911.1	3333244	3335046	CDS	+	slr0657	1803	7.6633	0.372856	0.21118	-0.0366544	0.956227
NC_000911.1	790719	791717	CDS	+	slr1136	999	7.66263	-0.695235	0.143127	-0.326641	0.70606
NC_000911.1	467315	467435	5'UTR	+	slr1601	121	7.66156	-0.538598	0.194048	-0.542657	0.375229
NC_000911.1	2957479	2957940	CDS	-	sll0588	462	7.66096	-0.579777	0.0838584	-0.180225	0.791464
NC_000911.1	3198731	3199783	CDS	+	slr0536	1053	7.6598	-0.0439752	0.907313	-0.196789	0.723755
NC_000911.1	619618	620469	CDS	+	slr1916	852	7.65781	0.560835	0.0937022	-0.0437884	0.95485
NC_000911.1	862262	866377	CDS	-	sll1124	4116	7.65129	0.433306	0.142011	-0.22816	0.6765
NC_000911.1	2219290	2219793	CDS	+	slr1926	504	7.64764	1.22979	0.00115514	0.107342	0.905142
NC_000911.1	1958169	1958239	5'UTR	+	ssr2799	71	7.64716	0.279468	0.367346	0.0800351	0.905674
NC_000911.1	2205774	2206451	CDS	+	slr0164	678	7.64572	-0.0406059	0.923151	-0.0596649	0.936831
NC_000911.1	1220473	1222230	CDS	-	sll1770	1758	7.64319	0.488551	0.103241	-0.0420534	0.95485
NC_000911.1	437922	439118	CDS	+	slr0689	1197	7.64315	0.655211	0.0318671	0.725092	0.0560008
NC_000911.1	994343	994906	CDS	+	slr1549	564	7.64271	0.290082	0.370813	-0.138864	0.839449
NC_000911.1	2823425	2823590	5'UTR	-	sll0541	166	7.64255	0.190788	0.56808	0.24389	0.668044
NC_000911.1	1642288	1643271	CDS	-	sll1994	984	7.64059	-0.272394	0.402089	0.258014	0.62881
NC_000911.1	640737	642026	CDS	+	slr1022	1290	7.63911	-0.302501	0.346196	-0.2804	0.584021
NC_000911.1	559461	561170	CDS	-	sll1750	1710	7.63698	-0.081101	0.815329	0.00712365	0.994394
NC_000911.1	2720729	2722234	CDS	-	sll0188	1506	7.63584	0.506464	0.0827251	0.459637	0.282235
NC_000911.1	3336464	3338548	CDS	+	slr0659	2085	7.63373	0.341757	0.243998	-0.246205	0.631755
NC_000911.1	3568022	3568975	CDS	+	slr0606	954	7.63169	-0.0653504	0.861789	0.0988547	0.884253
NC_000911.1	2410030	2410914	CDS	-	sll0760	885	7.63133	0.0381202	0.910317	0.12622	0.844963
NC_000911.1	137444	138112	CDS	+	slr0236	669	7.6259	0.395473	0.232512	-0.212447	0.742828
NC_000911.1	1232784	1233797	CDS	-	sll1762	1014	7.62368	-0.603666	0.196115	-0.251983	0.78829
NC_000911.1	423490	424566	CDS	-	sll0648	1077	7.62364	0.241499	0.464858	-0.120147	0.862407
NC_000911.1	393996	396017	CDS	-	sll1021	2022	7.62262	-0.308565	0.370172	-0.177072	0.791234
NC_000911.1	3528265	3529305	CDS	+	slr1187	1041	7.62192	0.402966	0.217121	0.365584	0.485346
NC_000911.1	2050496	2050819	CDS	+	slr1638	324	7.62057	0.639733	0.0224735	0.472391	0.246468
NC_000911.1	1005181	1006179	CDS	-	sll1453	999	7.62015	-1.0324	0.00812679	-0.545629	0.346364
NC_000911.1	838218	838637	CDS	-	sll1805	420	7.61988	0.274929	0.536479	-0.567746	0.381243
NC_000911.1	791806	793461	CDS	+	slr1137	1656	7.61935	-0.267039	0.576123	-0.370386	0.621024
NC_000911.1	1309482	1310582	CDS	+	slr1821	1101	7.61786	-0.0922548	0.806385	-0.239123	0.670191
NC_000911.1	2230487	2231515	CDS	+	slr1934	1029	7.61475	0.42955	0.191041	-0.17876	0.793227
NC_000911.1	3186379	3188043	CDS	-	sll0514	1665	7.61308	0.179154	0.56808	-0.0375597	0.95485
NC_000911.1	2741674	2743125	CDS	-	sll0179	1452	7.61081	0.469705	0.109514	-0.120142	0.855034
NC_000911.1	3360732	3361886	CDS	-	sll1498	1155	7.61058	0.0171463	0.959203	-0.205802	0.715633
NC_000911.1	3363266	3365797	CDS	-	sll1496	2532	7.60977	0.228691	0.454941	0.0896763	0.890599
NC_000911.1	1570209	1571723	CDS	+	slr2102	1515	7.60967	0.158146	0.62807	-0.104101	0.877389
NC_000911.1	2560112	2561293	CDS	-	sll0401	1182	7.60936	-0.188352	0.56808	-0.241371	0.64991
NC_000911.1	88818	90512	CDS	-	sll1049	1695	7.60694	0.462484	0.14155	-0.343595	0.510244
NC_000911.1	538447	540061	5'UTR	+	slr1762	1615	7.60521	-0.306705	0.355839	-0.429045	0.366053
NC_000911.1	145761	146615	CDS	+	slr0244	855	7.60458	-0.774418	0.0545832	-0.719549	0.17748
NC_000911.1	78467	80773	CDS	-	sll1056	2307	7.60358	0.849576	0.0111378	-0.332377	0.569005
NC_000911.1	2510273	2511295	CDS	-	sll0209	1023	7.60252	0.550295	0.0800545	0.0541889	0.945218
NC_000911.1	1012137	1012615	3'-UTR	-	ssl3177	479	7.60021	0.576479	0.0688035	0.0705437	0.925093
NC_000911.1	2938309	2938546	5'UTR	-	sll0470	238	7.59855	0.0231084	0.959155	0.386964	0.59473
NC_000911.1	2408869	2409544	CDS	-	SGL_RS13095	676	7.59809	0.303093	0.323904	0.2002	0.731257
NC_000911.1	3249386	3250291	CDS	+	slr0550	906	7.59649	0.652795	0.0691726	0.0740927	0.930983
NC_000911.1	1360434	1362158	CDS	+	slr0864	1725	7.5937	0.0619841	0.851948	0.0631753	0.924058
NC_000911.1	2549388	2549951	CDS	+	slr0434	564	7.59033	0.270869	0.430965	-0.144819	0.839501
NC_000911.1	1107242	1108330	CDS	+	slr1364	1089	7.58683	-0.136003	0.700761	-0.202331	0.732492
NC_000911.1	3235681	3236327	3'-UTR	+	ssr1562	647	7.58411	0.316579	0.385494	-0.246658	0.712072
NC_000911.1	619215	619529	CDS	+	slr1915	315	7.58128	0.204688	0.715616	0.309883	0.767119
NC_000911.1	1999477	2000730	CDS	+	slr0937	1254	7.58085	0.0559136	0.86932	-0.172717	0.7808
NC_000911.1	724079	724093	3'-UTR	-	ssl3093	15	7.57997	-0.538455	0.080061	-0.0946453	0.887833
NC_000911.1	1831561	1831929	CDS	-	sll1382	369	7.57954	0.218883	0.490321	-0.234663	0.668044
NC_000911.1	901197	902315	CDS	+	slr1214	1119	7.57589	-0.575343	0.180799	-0.52739	0.413661
NC_000911.1	2470493	2470590	3'-UTR	-	sll0018	98	7.57405	-0.506234	0.197142	0.37874	0.55035
NC_000911.1	3549956	3551020	CDS	-	sll0569	1065	7.57372	0.0934335	0.78896	-0.0605834	0.933711
NC_000911.1	2043839	2043865	5'UTR	-	sll1535	27	7.57137	-0.170469	0.595412	0.315153	0.496849
NC_000911.1	2228445	2230328	CDS	-	sll1858	1884	7.56997	0.0799593	0.812841	0.00247158	0.999321
NC_000911.1	361163	362188	CDS	+	slr1616	1026	7.56921	-0.118898	0.727436	0.285554	0.558216
NC_000911.1	279512	280087	CDS	-	sll1656	576	7.56521	0.3006	0.328188	0.0366554	0.956804
NC_000911.1	1247192	1248154	CDS	+	slr1887	963	7.55938	0.0575355	0.864951	0.0345648	0.959824
NC_000911.1	1806670	1806870	3'-UTR	-	sll1873	201	7.55746	-0.308011	0.310358	0.134319	0.830288
NC_000911.1	2111141	2115877	CDS	-	sll0267	4737	7.55726	0.132221	0.711845	-0.208147	0.742676
NC_000911.1	2701931	2705419	CDS	-	sll0377	3489	7.55588	0.773553	0.00942665	-0.224232	0.698137
NC_000911.1	777066	779411	CDS	-	sll1910	2346	7.55451	0.602025	0.0537001	-0.0916271	0.900576
NC_000911.1	2054482	2057472	CDS	-	sll1528	2991	7.55364	0.202049	0.512276	-0.296751	0.545006
NC_000911.1	2693080	2693724	CDS	-	sll0383	645	7.55187	1.2558	6.2468e-05	0.815609	0.0313461
NC_000911.1	2070975	2071382	CDS	+	slr1645	408	7.55115	0.0310614	0.924443	0.0778615	0.905142
NC_000911.1	837741	837986	CDS	-	ssl3437	246	7.55073	0.227464	0.626797	-0.526883	0.444701
NC_000911.1	1758693	1759691	CDS	-	sll1898	999	7.54914	-0.539401	0.099353	-0.611062	0.150373
NC_000911.1	951797	953098	CDS	-	sll1722	1302	7.54854	-0.175877	0.772637	0.786405	0.271011
NC_000911.1	3181538	3181608	5'UTR	-	sll0518	71	7.5484	0.381829	0.223618	-0.547059	0.204762
NC_000911.1	2219741	2220961	CDS	+	slr1927	1221	7.54762	1.57498	0.000191512	-0.397493	0.597364
NC_000911.1	1187219	1188082	CDS	-	sll1304	864	7.54721	-0.651165	0.0557882	-0.0901276	0.905142
NC_000911.1	1981955	1982048	5'UTR	+	ssr2831	94	7.54636	-0.353796	0.339724	-0.152917	0.839501
NC_000911.1	3138917	3139855	CDS	-	sll0048	939	7.54486	0.397265	0.173992	-0.209566	0.704978
NC_000911.1	1197262	1199166	CDS	+	slr1860	1905	7.54422	-0.201803	0.539923	-0.102422	0.878191
NC_000911.1	262177	263265	CDS	+	slr1794	1089	7.54391	0.468823	0.133402	-0.0279621	0.972301
NC_000911.1	132483	133859	CDS	+	slr0743	1377	7.54352	0.236049	0.481709	-0.64402	0.114601
NC_000911.1	1867737	1868564	CDS	+	slr1276	828	7.5429	-0.223846	0.502009	-0.0823924	0.905142
NC_000911.1	3317363	3317593	CDS	-	ssl2667	231	7.53813	0.0134654	0.966714	-0.1254	0.851172
NC_000911.1	2274868	2277996	CDS	+	slr0323	3129	7.53711	0.539092	0.0616957	-0.268509	0.593152
NC_000911.1	364247	364996	CDS	+	slr1619	750	7.53586	-0.38213	0.193134	0.172454	0.764561
NC_000911.1	2813654	2814655	CDS	-	sll0544	1002	7.53542	0.680852	0.0386572	-0.796581	0.0500487
NC_000911.1	197624	200185	CDS	+	slr1102	2562	7.53521	0.0737599	0.821796	-0.208258	0.695608
NC_000911.1	1102283	1104058	CDS	-	sll1275	1776	7.53517	0.299357	0.325078	-0.266601	0.602257
NC_000911.1	1094649	1095143	CDS	-	sll1282	495	7.53431	0.188491	0.550473	-0.00919893	0.990873
pSYSG	32698	36411	CDS	+	slr8038	3714	7.53414	0.0321469	0.921478	0.0823047	0.900006
NC_000911.1	1141673	1141802	3'-UTR	-	SGL_RS18765	130	7.53051	0.981984	0.0160684	-0.0269598	0.978174
NC_000911.1	719733	721247	CDS	-	sll1581	1515	7.52648	-0.178341	0.607008	0.054866	0.940608
NC_000911.1	2722431	2724038	CDS	+	slr0191	1608	7.52626	0.401425	0.182499	0.0545304	0.940056
NC_000911.1	956275	956613	CDS	+	slr1839	339	7.5241	0.349439	0.30478	-0.226697	0.72529
NC_000911.1	142981	143826	CDS	+	slr0241	846	7.52399	0.0318602	0.922569	-0.098365	0.877456
NC_000911.1	1012616	1012888	CDS	-	ssl3177	273	7.52293	0.395306	0.211577	0.0222456	0.976691
NC_000911.1	1820889	1821638	CDS	-	sll1390	750	7.52234	-0.106969	0.754943	-0.146071	0.812612
NC_000911.1	1022278	1024659	CDS	-	sll1143	2382	7.52056	0.354446	0.224172	0.0394609	0.95485
NC_000911.1	1842691	1842906	5'UTR	-	sll1374	216	7.51541	0.101256	0.836007	-0.038305	0.972301
NC_000911.1	708189	708812	CDS	+	slr1397	624	7.51528	0.84805	0.00496269	0.522788	0.229458
NC_000911.1	3128387	3131986	CDS	-	sll0741	3600	7.51445	-0.160225	0.678789	-0.184591	0.791464
NC_000911.1	2891201	2893012	CDS	-	sll0078	1812	7.51131	0.499451	0.0968003	-0.253652	0.639376
NC_000911.1	1441002	1444046	CDS	-	sll1905	3045	7.50949	0.391379	0.19479	0.0637479	0.927721
NC_000911.1	1262049	1263260	CDS	+	slr2136	1212	7.50873	0.244312	0.518224	-0.0691501	0.93608
NC_000911.1	3237125	3238258	CDS	-	sll0897	1134	7.5078	0.255174	0.411229	-0.109146	0.868385
NC_000911.1	1669101	1670642	CDS	+	slr1331	1542	7.50491	0.243183	0.487314	-0.274383	0.641799
NC_000911.1	546553	547365	CDS	-	sll1639	813	7.503	-0.438491	0.158254	-0.572869	0.153465
NC_000911.1	2604556	2604826	3'-UTR	+	slr0469	271	7.50067	0.334065	0.262998	-0.202638	0.722199
NC_000911.1	2372249	2373229	CDS	-	sll0336	981	7.50038	0.130058	0.686338	-0.135338	0.831289
NC_000911.1	2513806	2515974	CDS	+	slr0220	2169	7.50012	0.403101	0.219183	-0.175773	0.795
NC_000911.1	3176543	3178066	CDS	-	sll0027	1524	7.4998	-0.0567502	0.874572	-0.252918	0.610703
NC_000911.1	1471414	1472019	CDS	+	slr1719	606	7.49769	-0.0330735	0.945232	-0.283792	0.636566
NC_000911.1	598488	599029	3'-UTR	+	slr2052	542	7.49697	-0.301447	0.412307	-0.110297	0.884559
NC_000911.1	3268386	3268967	CDS	-	sll0520	582	7.49684	-0.454751	0.150429	-0.0362486	0.959069
NC_000911.1	3156760	3157677	CDS	+	slr0032	918	7.49479	0.482524	0.10617	-0.0998853	0.883148
NC_000911.1	3244079	3245416	CDS	-	sll0535	1338	7.48769	0.429021	0.14863	-0.111717	0.866373
NC_000911.1	1120643	1121524	CDS	+	slr1369	882	7.48733	0.127813	0.700761	-0.378867	0.421311
NC_000911.1	3064912	3065610	CDS	-	sll0789	699	7.48712	1.05844	0.0155075	0.564933	0.428603
pSYSX	34784	35374	CDS	+	slr6039	591	7.48692	0.567526	0.254896	0.171579	0.878298
NC_000911.1	2804655	2805692	CDS	-	sll0553	1038	7.48633	0.125538	0.808093	-0.32115	0.715406
NC_000911.1	622300	624123	CDS	-	sll1833	1824	7.48588	0.106105	0.740862	-0.132147	0.831289
NC_000911.1	2127879	2128127	CDS	+	ssr0482	249	7.48313	0.387874	0.275728	-0.319433	0.593696
NC_000911.1	415562	416245	CDS	+	slr0677	684	7.48301	0.137291	0.662138	-0.0232685	0.974802
NC_000911.1	305595	306824	CDS	+	slr1302	1230	7.48251	0.368219	0.227038	0.0190009	0.978174
NC_000911.1	1154857	1156083	CDS	+	slr0889	1227	7.48166	-0.657951	0.0668066	-0.427711	0.44199
NC_000911.1	502314	503747	CDS	+	slr1050	1434	7.47634	0.813399	0.00652797	0.0354996	0.96068
NC_000911.1	2578187	2579161	CDS	+	slr0056	975	7.47595	0.210324	0.550993	-0.000843213	1
NC_000911.1	2437922	2438815	CDS	-	sll0319	894	7.47319	-0.193513	0.66528	0.172174	0.839359
NC_000911.1	2035474	2036850	CDS	+	slr1624	1377	7.4727	0.058302	0.864951	-0.135865	0.835414
NC_000911.1	658262	659335	CDS	+	slr1030	1074	7.47186	0.353014	0.237264	-0.160284	0.794495
NC_000911.1	2350140	2350256	CDS	-	sml0001	117	7.46937	-0.265257	0.420249	0.0583179	0.936831
NC_000911.1	2269033	2269125	3'-UTR	-	sll0306	93	7.46781	0.0742216	0.867518	-0.0530192	0.95485
NC_000911.1	305638	306843	5'UTR	+	slr1303	1206	7.46508	0.358814	0.239203	0.0129136	0.98555
NC_000911.1	1755982	1756584	CDS	+	slr1958	603	7.46319	-0.408108	0.273363	-0.620505	0.204429
NC_000911.1	1008321	1009148	CDS	-	sll1451	828	7.46132	-0.691069	0.204257	-0.988387	0.153465
NC_000911.1	2043938	2045074	CDS	-	sll1534	1137	7.46106	-0.0529104	0.891339	0.0412545	0.95485
NC_000911.1	1621978	1623093	CDS	+	slr2108	1116	7.46015	0.415979	0.20784	-0.502458	0.294308
NC_000911.1	3520597	3521694	CDS	-	sll1110	1098	7.45409	0.317866	0.297005	-0.162159	0.793528
NC_000911.1	1096994	1097076	5'UTR	+	slr1356	83	7.45235	0.317867	0.282245	-0.0308194	0.96316
NC_000911.1	1991550	1993274	CDS	+	slr1697	1725	7.44984	0.224836	0.457968	0.184049	0.743483
NC_000911.1	821550	821783	CDS	-	ssl2084	234	7.44941	0.0246013	0.946601	-0.0893224	0.905142
NC_000911.1	1245395	1245859	CDS	+	slr1886	465	7.449	-0.0179244	0.967372	-0.421726	0.34768
NC_000911.1	2885055	2885810	CDS	+	slr0081	756	7.44321	-0.253419	0.478403	-0.0125406	0.987014
NC_000911.1	922663	922843	3'-UTR	-	sll1746	181	7.44317	0.1509	0.688027	-0.582822	0.222906
NC_000911.1	2022028	2023071	CDS	+	slr0952	1044	7.44229	0.342741	0.26582	-0.292942	0.569005
NC_000911.1	1755592	1755912	CDS	+	slr1957	321	7.44218	-0.992682	0.0303792	-0.594644	0.387573
NC_000911.1	758829	761228	CDS	+	slr2018	2400	7.44029	0.10847	0.776231	0.72102	0.0883992
NC_000911.1	437435	437704	5'UTR	+	ssr1155	270	7.43509	-0.1283	0.729459	0.735845	0.0508844
NC_000911.1	1523527	1523709	CDS	-	ssl0453	183	7.43494	-0.463937	0.214542	-1.2347	0.00048862
NC_000911.1	2946344	2948086	CDS	+	slr0615	1743	7.43344	0.388646	0.17974	-0.0949043	0.884253
NC_000911.1	1217156	1219624	CDS	-	sll1772	2469	7.43104	1.09229	0.00271939	-0.320416	0.631345
NC_000911.1	2337062	2338450	CDS	-	sll0154	1389	7.42587	0.246793	0.443387	-0.100547	0.884253
NC_000911.1	2617890	2618028	3'-UTR	+	slr0483	139	7.42414	-0.720024	0.0233989	-0.14795	0.82709
NC_000911.1	1873698	1874846	CDS	-	sll1172	1149	7.42414	0.436732	0.14546	-0.117896	0.859964
NC_000911.1	1522768	1523526	3'-UTR	-	ssl0453	759	7.42305	-0.591945	0.0825028	-1.33613	1.48871e-05
pSYSX	47827	51129	CDS	+	slr6050	3303	7.42242	0.0146528	0.967372	-0.714166	0.134265
NC_000911.1	2073161	2074603	CDS	+	slr1648	1443	7.4195	0.601806	0.0481376	0.156993	0.813092
NC_000911.1	2829098	2831011	CDS	+	slr0825	1914	7.4188	0.245436	0.420249	-0.200606	0.721141
NC_000911.1	764301	766538	CDS	-	sll1920	2238	7.41849	0.408273	0.161826	0.0253158	0.973087
NC_000911.1	1547182	1548558	CDS	+	slr2087	1377	7.41791	0.130323	0.673166	-0.167827	0.771089
NC_000911.1	2267490	2269085	CDS	+	slr0320	1596	7.41735	0.725806	0.0521775	-0.277878	0.700041
NC_000911.1	732418	733284	CDS	+	slr1705	867	7.41645	0.390918	0.296197	-0.0810353	0.924058
NC_000911.1	1095248	1095436	CDS	-	SGL_RS0699	189	7.41519	-0.106229	0.764592	-0.0398779	0.95485
NC_000911.1	549994	550329	CDS	+	slr1770	336	7.41288	-0.0635365	0.85765	0.516797	0.177575
NC_000911.1	2879965	2880549	CDS	-	sll0083	585	7.41265	-0.115028	0.753855	-0.123184	0.856885
NC_000911.1	837994	838215	CDS	-	ssl3436	222	7.4083	0.289881	0.525137	-0.494112	0.47703
NC_000911.1	8492	10471	CDS	+	slr1312	1980	7.40827	0.0559242	0.86774	-0.350072	0.452787
NC_000911.1	954453	955427	CDS	-	sll1721	975	7.40663	-0.0135892	0.981294	-0.149025	0.834179
NC_000911.1	2396761	2397441	CDS	+	slr0773	681	7.40581	-0.380461	0.268664	-0.464032	0.353011
NC_000911.1	2961444	2961621	3'-UTR	+	slr0623	178	7.40475	-0.4969	0.236495	-0.30146	0.685189
NC_000911.1	2284791	2285423	CDS	-	sll0298	633	7.40247	0.342327	0.281318	0.0825075	0.908333
NC_000911.1	2640662	2641813	CDS	-	sll0680	1152	7.3991	-0.0219749	0.974358	-0.940158	0.0592881
NC_000911.1	238804	240327	CDS	-	sll1681	1524	7.39268	0.15451	0.708096	-0.2099	0.78829
NC_000911.1	2526208	2526310	5'UTR	-	sll0199	103	7.39208	0.226818	0.482885	0.0882846	0.900576
NC_000911.1	1829553	1830497	CDS	-	sll1384	945	7.38994	-0.526541	0.102736	-0.722409	0.0586759
NC_000911.1	402290	403432	CDS	+	slr1400	1143	7.38685	0.916765	0.00613508	0.221586	0.743483
NC_000911.1	1386578	1386919	CDS	-	sll1155	342	7.38211	0.0339514	0.925436	0.217138	0.72741
NC_000911.1	1695886	1696797	CDS	-	sll0814	912	7.3816	0.124482	0.722589	0.0337015	0.962913
NC_000911.1	1594119	1595288	CDS	+	slr1508	1170	7.38056	0.192587	0.575282	-0.0855749	0.905674
NC_000911.1	2265213	2266646	CDS	-	sll0945	1434	7.37911	-0.345389	0.259887	-0.253246	0.626498
NC_000911.1	1208749	1211202	CDS	-	sll1775	2454	7.37847	0.243317	0.41171	-0.0601633	0.927325
NC_000911.1	2061101	2062621	CDS	-	sll1526	1521	7.37803	-0.414064	0.188093	-0.257954	0.631345
NC_000911.1	2239239	2241248	CDS	+	slr1939	2010	7.37572	0.236002	0.428901	0.368188	0.403449
NC_000911.1	2913111	2914124	CDS	+	slr0503	1014	7.36901	0.120515	0.722726	-0.0997056	0.884253
NC_000911.1	3399262	3400797	3'-UTR	+	slr1583	1536	7.36562	0.659248	0.0292	0.182918	0.775977
NC_000911.1	2803366	2804208	CDS	-	sll0555	843	7.36192	0.268038	0.370517	-0.247141	0.630074
NC_000911.1	2098759	2098920	5'UTR	+	slr0447	162	7.36103	-1.38958	0.000616766	-0.838632	0.0894535
NC_000911.1	2466369	2466406	3'-UTR	-	sll0020	38	7.36002	-0.0460433	0.917314	0.335397	0.549889
NC_000911.1	3228010	3228375	CDS	+	slr0925	366	7.35959	-0.198695	0.566704	0.151041	0.820139
NC_000911.1	555642	556946	CDS	+	slr1848	1305	7.35598	0.290415	0.355839	-0.165295	0.793227
NC_000911.1	3493885	3496905	CDS	+	slr0451	3021	7.35547	0.166424	0.594149	-0.264775	0.591421
NC_000911.1	1431996	1432898	CDS	-	sll1909	903	7.35487	0.220615	0.496656	-0.275558	0.602175
NC_000911.1	2192133	2192681	CDS	-	sll0145	549	7.35235	-0.150543	0.679835	-0.157569	0.813691
NC_000911.1	3184733	3186250	CDS	+	slr0528	1518	7.35061	-0.218469	0.510336	-0.283048	0.58008
NC_000911.1	280970	281380	CDS	-	sll1654	411	7.34796	-0.143091	0.7475	-0.324762	0.619588
NC_000911.1	3559199	3560179	CDS	+	slr0600	981	7.34497	0.150077	0.661193	-0.0731106	0.919728
NC_000911.1	711608	712783	CDS	-	sll1283	1176	7.34257	-0.396148	0.247858	0.109173	0.882575
NC_000911.1	1772457	1773203	CDS	-	sll1892	747	7.34031	0.224219	0.48177	0.12738	0.846577
NC_000911.1	2486386	2486606	5'UTR	+	slr0017	221	7.33888	0.495946	0.184106	0.178183	0.824952
NC_000911.1	3545120	3546532	CDS	-	sll0572	1413	7.33656	-0.145892	0.65625	-0.241214	0.636566
NC_000911.1	2393493	2394107	CDS	+	slr0769	615	7.33493	-0.131441	0.776231	0.360624	0.575286
NC_000911.1	446230	446751	CDS	+	slr0695	522	7.33317	0.188679	0.555102	-0.171245	0.78424
NC_000911.1	2123646	2123996	CDS	+	slr0284	351	7.33144	-0.352682	0.2557	0.12592	0.846272
NC_000911.1	2300515	2302446	CDS	+	slr0168	1932	7.33141	0.220947	0.499737	-0.20534	0.732597
NC_000911.1	82291	83853	CDS	-	sll1053	1563	7.32968	1.28543	0.000543464	0.81202	0.0952919
NC_000911.1	982968	983180	CDS	+	ssr2595	213	7.32914	1.64684	0.000908618	0.148153	0.900576
NC_000911.1	1189940	1190383	CDS	-	sll1783	444	7.32874	-0.87561	0.0351032	-0.0487954	0.958094
NC_000911.1	1033902	1035545	CDS	+	slr1228	1644	7.32793	0.586321	0.0582983	-0.0150114	0.983161
NC_000911.1	3517887	3518735	CDS	+	slr1177	849	7.32656	-0.148766	0.672692	-0.275509	0.60118
NC_000911.1	2065867	2066000	3'-UTR	-	sll1525	134	7.32629	-0.150353	0.693648	0.0143658	0.985227
NC_000911.1	124452	126443	CDS	-	sll0698	1992	7.32591	0.464187	0.110397	-0.184582	0.752384
NC_000911.1	2760689	2762029	CDS	-	sll0887	1341	7.32533	0.308423	0.310088	-0.280815	0.576052
NC_000911.1	883287	884519	CDS	+	slr1201	1233	7.32354	-0.71187	0.0670271	-0.400908	0.527611
NC_000911.1	3486693	3489911	CDS	-	sll0446	3219	7.32346	-0.214796	0.504271	-0.409453	0.358138
NC_000911.1	3413078	3414667	CDS	-	sll0735	1590	7.32233	-0.369949	0.21178	-0.534218	0.161535
NC_000911.1	2141613	2144246	CDS	-	sll0362	2634	7.32022	0.336569	0.233693	-0.13948	0.814212
NC_000911.1	3431317	3432972	CDS	-	sll0726	1656	7.3201	-0.30156	0.313547	-0.257281	0.59473
NC_000911.1	3406416	3407822	CDS	-	sll1470	1407	7.31822	0.333616	0.262998	-0.0486346	0.946917
NC_000911.1	318898	319068	3'-UTR	+	ssr1604	171	7.31801	0.409529	0.186087	-0.0225498	0.976691
pSYSX	53398	53781	CDS	-	sll6054	384	7.31801	1.07869	0.000369371	2.09124	4.92568e-15
NC_000911.1	2043866	2043937	3'-UTR	-	sll1534	72	7.31752	-0.171494	0.588825	0.330963	0.462769
NC_000911.1	2281509	2283182	CDS	+	slr0327	1674	7.31382	0.658153	0.0324585	-0.131238	0.850523
NC_000911.1	831101	831217	CDS	-	SGL_RS18715	117	7.31357	0.524263	0.0819565	-0.0617947	0.930983
NC_000911.1	1807333	1808724	CDS	-	sll1872	1392	7.31285	0.751441	0.0154492	0.0943975	0.898885
NC_000911.1	354323	355405	CDS	+	slr0984	1083	7.31271	0.0891746	0.792958	0.203511	0.723755
NC_000911.1	2285410	2285997	CDS	-	sll0297	588	7.31256	0.743003	0.0317312	0.0782075	0.924058
NC_000911.1	2458253	2459377	CDS	+	slr0358	1125	7.31235	0.076559	0.84927	0.0868321	0.915948
NC_000911.1	1453230	1454654	CDS	+	slr2004	1425	7.31046	-0.512299	0.0904152	-0.595594	0.11834
NC_000911.1	327553	328232	3'-UTR	+	slr0967	680	7.30923	0.648803	0.0351032	0.536742	0.223427
NC_000911.1	2428765	2428808	5'UTR	+	slr0343	44	7.3087	-0.040624	0.916532	0.0323535	0.96272
NC_000911.1	1186311	1187198	CDS	-	sll1305	888	7.30847	-0.61798	0.0442066	-0.226968	0.686049
NC_000911.1	1592984	1594000	CDS	+	slr1507	1017	7.30783	-0.307202	0.307834	-0.332463	0.465681
NC_000911.1	1713409	1716270	CDS	+	slr0822	2862	7.30752	0.369501	0.221447	-0.37047	0.436868
NC_000911.1	352263	353555	CDS	+	slr0982	1293	7.30608	0.315528	0.289284	0.142587	0.819415
pSYSX	39171	42311	CDS	+	slr6043	3141	7.30569	0.724232	0.0685873	-0.00983315	0.994496
NC_000911.1	2801140	2803035	CDS	-	sll0556	1896	7.30189	0.431182	0.133457	-0.0568776	0.934587
NC_000911.1	2024993	2026147	CDS	+	slr0955	1155	7.3016	0.300617	0.437536	-0.248184	0.728842
NC_000911.1	5534	6622	CDS	-	sll1212	1089	7.29859	-0.300746	0.386067	-0.511961	0.267508
NC_000911.1	3368416	3369621	CDS	+	slr1560	1206	7.29858	0.332118	0.275032	-0.0263996	0.972742
NC_000911.1	131877	132407	CDS	+	slr0742	531	7.29825	0.34289	0.30856	-0.704706	0.0883992
NC_000911.1	1875563	1876309	CDS	+	slr1280	747	7.29757	0.18463	0.581624	0.0608663	0.935787
NC_000911.1	1788550	1789908	CDS	+	slr1974	1359	7.29286	0.944307	0.00118403	0.0929569	0.891751
NC_000911.1	844180	845394	CDS	+	slr1895	1215	7.29159	0.569006	0.055373	-0.23132	0.679215
NC_000911.1	2480819	2480889	3'-UTR	+	slr0012	71	7.29135	-0.614386	0.0563677	-0.0733049	0.919728
NC_000911.1	1955690	1956181	CDS	+	slr1676	492	7.29083	0.410593	0.253064	0.170951	0.823749
NC_000911.1	343026	343559	CDS	+	slr0974	534	7.29076	0.775289	0.0346274	-0.024724	0.978032
NC_000911.1	1488843	1490426	CDS	+	slr1727	1584	7.29032	-0.357707	0.240966	-0.355112	0.44531
NC_000911.1	1783442	1783672	CDS	-	ssl3549	231	7.28988	0.0137366	0.964314	-0.0542578	0.936077
NC_000911.1	2845180	2847189	CDS	-	sll0830	2010	7.28984	-0.527338	0.221989	-0.819312	0.126365
NC_000911.1	2632124	2633509	CDS	-	sll0689	1386	7.2869	-0.134962	0.695862	-0.238647	0.658145
NC_000911.1	3471003	3471842	CDS	+	slr1665	840	7.28073	0.23271	0.433841	-0.123655	0.840752
NC_000911.1	290902	291174	CDS	+	ssr2142	273	7.27915	-0.0838654	0.836007	-0.153585	0.825831
NC_000911.1	889061	890605	CDS	+	slr1207	1545	7.27684	0.422687	0.257221	-0.0254823	0.976691
NC_000911.1	2222898	2223815	CDS	+	SGL_RS18965	918	7.27275	0.0923502	0.795488	0.0993461	0.887282
NC_000911.1	2874164	2875525	CDS	+	slr0076	1362	7.27273	0.0624764	0.860722	-0.724266	0.0544415
NC_000911.1	668776	669162	CDS	-	sll0982	387	7.27009	0.417437	0.157842	0.439347	0.318392
NC_000911.1	1888778	1889740	CDS	-	sll1446	963	7.26906	0.124862	0.686197	-0.101619	0.87089
NC_000911.1	286164	287843	CDS	+	slr1291	1680	7.26848	1.35053	0.0167964	0.546744	0.582198
NC_000911.1	2071379	2072074	CDS	+	slr1646	696	7.26742	0.321252	0.314315	-0.0868296	0.904337
NC_000911.1	2731560	2732774	CDS	-	sll0184	1215	7.26726	0.617952	0.0455894	0.146656	0.831289
NC_000911.1	446807	447694	CDS	+	slr1590	888	7.26651	0.221338	0.490488	-0.0417256	0.95485
NC_000911.1	3205694	3207103	CDS	-	sll0504	1410	7.26294	0.00624664	0.981481	-0.139338	0.814222
NC_000911.1	3393495	3394850	CDS	-	sll1481	1356	7.26205	0.359941	0.279138	-0.0228913	0.976691
NC_000911.1	2951099	2952454	CDS	+	slr0617	1356	7.26192	-0.0194388	0.965703	0.198468	0.733907
NC_000911.1	1194314	1194643	CDS	+	slr1856	330	7.26117	-0.782893	0.00924328	-0.30513	0.542938
NC_000911.1	2917536	2918774	CDS	-	sll0480	1239	7.26095	0.0157824	0.96321	-0.247438	0.659
NC_000911.1	1790235	1791359	CDS	-	sll1884	1125	7.26064	0.484093	0.115936	-0.201475	0.741573
NC_000911.1	2613318	2613457	3'-UTR	+	slr0476	140	7.26021	-0.0771127	0.855238	-0.0417206	0.955879
NC_000911.1	1609826	1610749	CDS	+	slr1518	924	7.25752	0.102877	0.751105	0.0351868	0.956684
NC_000911.1	2718050	2718754	CDS	+	slr0426	705	7.25579	0.361116	0.221755	-0.288682	0.561703
NC_000911.1	3107285	3108493	CDS	+	slr0708	1209	7.25572	-1.34794	0.00279807	-1.12835	0.0232566
NC_000911.1	3112517	3113803	CDS	+	slr0710	1287	7.25549	-0.291251	0.334308	-0.403156	0.352209
NC_000911.1	2699172	2699855	CDS	+	slr0420	684	7.25412	0.132783	0.708096	-0.159029	0.813691
NC_000911.1	543468	544871	CDS	-	sll1641	1404	7.25371	0.0955413	0.804233	-0.42348	0.428443
NC_000911.1	2012754	2013485	CDS	+	slr0947	732	7.25079	0.0859077	0.791171	-0.0222184	0.975351
NC_000911.1	3345027	3345815	CDS	-	sll0623	789	7.24969	0.218262	0.482885	0.311169	0.527292
NC_000911.1	1540650	1542284	CDS	+	slr2082	1635	7.24929	-0.208221	0.550993	-0.22147	0.710687
NC_000911.1	3235438	3235680	CDS	+	ssr1562	243	7.24792	-0.0456147	0.934339	-0.363534	0.588842
NC_000911.1	1237543	1238988	CDS	-	sll1758	1446	7.24054	0.153544	0.628644	-0.0180114	0.978174
NC_000911.1	1720640	1721125	CDS	-	sll1262	486	7.23802	-0.155622	0.624348	0.189032	0.727063
NC_000911.1	3561946	3564639	CDS	+	slr0603	2694	7.23787	0.307902	0.321859	-0.0583484	0.936831
NC_000911.1	768499	768960	CDS	+	slr2025	462	7.23787	0.148378	0.637032	0.168779	0.778557
NC_000911.1	2448095	2448221	3'-UTR	-	SGL_RS19005	127	7.23671	0.131641	0.679086	-0.186284	0.742981
NC_000911.1	3472053	3473210	CDS	+	slr1666	1158	7.236	0.243362	0.451978	-0.169398	0.791234
NC_000911.1	2454087	2455082	CDS	+	slr0355	996	7.23562	0.775139	0.00536963	0.406336	0.353011
NC_000911.1	263321	263965	CDS	+	slr1795	645	7.23536	0.285089	0.389985	-0.0220088	0.976691
NC_000911.1	1301671	1302780	CDS	-	sll1689	1110	7.23485	-0.69406	0.0488312	-0.437407	0.419734
NC_000911.1	2201147	2202550	CDS	-	sll0141	1404	7.23141	0.56116	0.143742	0.71164	0.173341
NC_000911.1	737867	738808	CDS	-	sll1571	942	7.23109	-0.267433	0.389402	-0.401837	0.360468
NC_000911.1	1327367	1329115	CDS	+	slr1740	1749	7.22477	0.238665	0.494762	-0.353246	0.521325
NC_000911.1	824080	824227	3'-UTR	-	SGL_RS05695	148	7.2247	0.252987	0.395525	0.124165	0.842295
NC_000911.1	691371	692576	CDS	-	sll1291	1206	7.22287	-0.405242	0.245842	0.183766	0.791469
NC_000911.1	253125	255629	CDS	-	sll1672	2505	7.22187	0.119484	0.719111	-0.110104	0.867554
NC_000911.1	1757592	1758542	CDS	-	sll1899	951	7.22142	-0.378635	0.281318	-0.745423	0.0686807
NC_000911.1	3165627	3166049	5'UTR	+	slr0038	423	7.22039	0.285655	0.32666	0.240537	0.631434
NC_000911.1	1792784	1793608	CDS	-	sll1882	825	7.2202	-0.803332	0.0177125	-0.854465	0.023967
NC_000911.1	1826764	1826901	CDS	+	SGL_RS18890	138	7.22005	0.340714	0.320224	-0.0864015	0.911396
NC_000911.1	913857	913962	3'-UTR	+	slr2073	106	7.21838	-0.503194	0.111294	-0.0290799	0.968981
NC_000911.1	115269	116477	CDS	+	slr0731	1209	7.21584	0.784824	0.0134126	-0.084032	0.911405
NC_000911.1	404545	410184	CDS	-	sll0656	5640	7.21552	0.986153	0.00148349	-0.0870994	0.905142
NC_000911.1	1042999	1043880	CDS	+	slr1235	882	7.21538	0.243346	0.41224	-0.192954	0.72483
NC_000911.1	3282442	3282912	CDS	-	sll1341	471	7.21467	-0.0807676	0.851009	-0.151725	0.836864
NC_000911.1	2120067	2121146	CDS	-	sll0262	1080	7.21461	-0.418267	0.17686	-0.616539	0.103998
NC_000911.1	358760	359350	CDS	+	slr1613	591	7.21337	-0.229612	0.518294	0.421227	0.398793
NC_000911.1	729485	729486	3'-UTR	+	slr1704	2	7.21226	0.277216	0.569611	1.09324	0.0472617
NC_000911.1	826507	826636	3'-UTR	-	ssl3445	130	7.21147	0.247343	0.499737	0.167168	0.822212
NC_000911.1	2550753	2551646	CDS	+	slr0436	894	7.21012	0.865981	0.00389789	-0.0592728	0.936831
NC_000911.1	276429	278342	CDS	+	slr1799	1914	7.20904	0.435955	0.140145	0.217661	0.695684
NC_000911.1	1324741	1324834	3'-UTR	-	sll1621	94	7.20666	-0.421129	0.169433	0.00825283	0.99329
NC_000911.1	672291	672947	CDS	+	slr1377	657	7.20594	0.740851	0.0119751	-0.169159	0.789381
NC_000911.1	3154910	3156664	CDS	+	slr0031	1755	7.20497	0.109154	0.727532	-0.0526235	0.938741
NC_000911.1	1890461	1892119	CDS	-	sll1443	1659	7.20495	0.0480654	0.887498	-0.188318	0.743607
NC_000911.1	1858609	1859790	CDS	+	slr1267	1182	7.20125	-0.00851707	0.988397	-0.271104	0.584021
NC_000911.1	70944	74042	CDS	-	sll1060	3099	7.19923	1.0148	0.00124287	-0.0595793	0.940056
NC_000911.1	458858	458961	5'UTR	-	sll1515	104	7.19687	1.30202	0.0281503	0.209927	0.878711
NC_000911.1	333130	334485	CDS	+	slr0971	1356	7.19662	0.0928722	0.783374	0.0470185	0.949141
NC_000911.1	887543	887589	3'-UTR	+	slr1204	47	7.19579	0.411813	0.509186	-0.34081	0.786449
NC_000911.1	370285	371490	CDS	+	slr1066	1206	7.19547	-0.266554	0.388655	0.263885	0.58954
NC_000911.1	417201	418541	CDS	+	slr0679	1341	7.19323	0.330941	0.269002	-0.202723	0.722537
NC_000911.1	2207370	2208695	CDS	-	sll0136	1326	7.19269	0.576154	0.0443575	-0.184931	0.751811
NC_000911.1	849802	850545	CDS	+	slr1900	744	7.19222	0.492992	0.0993729	-0.233935	0.673735
NC_000911.1	2377709	2378938	CDS	+	slr0377	1230	7.1914	0.888643	0.00588611	0.507161	0.298487
NC_000911.1	3212598	3213194	CDS	+	slr0542	597	7.19069	-0.00904658	0.989954	-0.263692	0.647936
NC_000911.1	2521830	2523737	CDS	-	sll0202	1908	7.18907	0.0531189	0.873593	-0.205372	0.711296
NC_000911.1	1387040	1388296	CDS	-	sll1154	1257	7.18865	0.964097	0.00397589	0.124772	0.871355
NC_000911.1	803466	806384	CDS	-	sll1076	2919	7.18772	0.826749	0.00532	-0.14632	0.824874
NC_000911.1	1259760	1261052	CDS	-	sll2008	1293	7.18664	-0.100815	0.798376	-0.705295	0.0775964
NC_000911.1	2377045	2377048	3'-UTR	+	slr0374	4	7.18656	0.685029	0.0675244	1.26741	0.000934803
NC_000911.1	1684497	1684691	CDS	+	ssr1375	195	7.1858	-0.372361	0.504198	-0.210475	0.847758
NC_000911.1	1781209	1782060	CDS	+	slr1971	852	7.18562	0.210073	0.679835	0.00562272	0.998411
NC_000911.1	2253169	2253807	CDS	+	slr1949	639	7.1855	0.246937	0.443003	-0.123744	0.855512
NC_000911.1	4451	5389	CDS	-	sll1213	939	7.18266	-0.301371	0.329661	-0.389765	0.385772
NC_000911.1	2755703	2759662	CDS	-	sll0178	3960	7.18202	0.602696	0.041202	0.0224495	0.976266
NC_000911.1	874693	875361	CDS	+	slr1194	669	7.18179	-0.0775	0.825297	-0.120217	0.846272
NC_000911.1	3403557	3404306	CDS	-	sll1471	750	7.18107	0.0306764	0.945622	0.0567449	0.95485
NC_000911.1	375470	376432	CDS	+	slr1072	963	7.18018	-0.195426	0.549731	0.206791	0.711296
NC_000911.1	2725326	2726033	CDS	+	slr0194	708	7.17856	0.405426	0.183561	0.208539	0.723499
NC_000911.1	2105813	2107645	CDS	+	slr0280	1833	7.17744	0.221472	0.455386	0.0829106	0.898895
NC_000911.1	2973268	2975703	CDS	+	slr0104	2436	7.17715	0.81971	0.00530465	0.070804	0.919728
NC_000911.1	1956260	1957486	CDS	+	slr1677	1227	7.1759	0.809432	0.0214214	0.108093	0.896481
NC_000911.1	1385754	1386484	CDS	-	SGL_RS18790	731	7.17372	0.794985	0.00383539	0.251522	0.61093
NC_000911.1	3519398	3520561	CDS	+	slr1179	1164	7.17297	0.976358	0.0030202	0.0887136	0.910007
NC_000911.1	2439092	2440312	CDS	+	slr0348	1221	7.17187	0.257845	0.400423	-0.0471894	0.948657
NC_000911.1	1558427	1558651	CDS	-	ssl3769	225	7.16905	1.52048	1.21097e-06	0.235691	0.704547
NC_000911.1	1306436	1309348	CDS	-	sll1687	2913	7.16892	0.466721	0.120516	-0.0693515	0.920414
NC_000911.1	1397819	1399237	CDS	+	slr1254	1419	7.16232	0.663265	0.0608613	0.0925605	0.911739
NC_000911.1	1404085	1404783	CDS	+	slr1259	699	7.1606	0.677197	0.041202	0.798132	0.0508844
NC_000911.1	293878	294963	CDS	-	sll1196	1086	7.15549	-1.02605	0.041633	-0.967521	0.127066
NC_000911.1	1747520	1748893	CDS	-	sll1247	1374	7.15436	0.427716	0.183812	0.371822	0.469043
NC_000911.1	2093629	2094924	CDS	-	sll0421	1296	7.15415	-0.112666	0.752327	-0.352015	0.458739
NC_000911.1	787809	790406	CDS	-	sll1084	2598	7.15079	0.393297	0.159542	-0.235937	0.635895
NC_000911.1	1775477	1776080	3'-UTR	-	sll1891	604	7.14891	-0.237218	0.630549	0.0997042	0.919728
NC_000911.1	3309530	3311431	CDS	-	sll1365	1902	7.14795	0.285766	0.34333	-0.284143	0.567261
NC_000911.1	1116630	1116720	5'UTR	-	ssl2501	91	7.14215	-0.687293	0.0148262	-0.671751	0.0417074
NC_000911.1	3275314	3277923	CDS	-	sll1343	2610	7.14117	0.176626	0.558502	0.225497	0.658145
NC_000911.1	1040531	1042258	CDS	+	slr1233	1728	7.14109	0.0671916	0.839968	-0.299995	0.534543
NC_000911.1	1559069	1559611	CDS	-	sll1980	543	7.141	0.499752	0.0914751	0.114409	0.862934
NC_000911.1	116518	117693	CDS	-	sll0704	1176	7.14069	0.213855	0.502009	-0.126634	0.847766
NC_000911.1	1108314	1108967	CDS	+	slr1365	654	7.13762	0.23646	0.449316	-0.0948519	0.887072
NC_000911.1	2399210	2400616	CDS	-	sll0771	1407	7.13748	-0.554506	0.174093	-0.660855	0.229458
NC_000911.1	1859816	1861372	CDS	+	slr1269	1557	7.13736	0.422057	0.166245	-0.124301	0.854932
NC_000911.1	138295	140535	CDS	+	slr0237	2241	7.13586	0.228293	0.517137	-0.617222	0.167837
NC_000911.1	2070019	2070891	CDS	+	slr1644	873	7.13575	-0.0159624	0.971097	0.132091	0.835414
NC_000911.1	1299729	1300166	CDS	-	sll1692	438	7.13443	0.34931	0.223187	0.248155	0.621725
NC_000911.1	2553961	2555439	CDS	-	sll0404	1479	7.13222	0.121686	0.70173	-0.0472635	0.946917
NC_000911.1	2260230	2260428	5'UTR	+	slr0993	199	7.12875	-0.024844	0.967372	0.513169	0.394018
NC_000911.1	1392972	1393487	CDS	+	slr1251	516	7.12848	0.498161	0.138917	-0.48881	0.344317
NC_000911.1	2031001	2032473	CDS	-	sll1541	1473	7.12649	0.82537	0.0418437	-0.638857	0.293691
NC_000911.1	84776	86107	CDS	+	slr1124	1332	7.12307	0.514515	0.144336	-0.351904	0.555716
NC_000911.1	1876302	1876841	CDS	+	slr1281	540	7.12041	0.0710875	0.829939	0.10966	0.862407
NC_000911.1	843576	843983	3'-UTR	+	slr1894	408	7.12039	0.214963	0.565265	-0.544393	0.282235
NC_000911.1	817952	817966	3'-UTR	-	sll1070	15	7.11911	0.465332	0.20713	0.128867	0.876701
NC_000911.1	149889	150455	CDS	-	sll0226	567	7.11899	-0.0192887	0.963389	-0.234906	0.639376
NC_000911.1	2588884	2589633	CDS	-	sll0057	750	7.11564	0.0739527	0.83007	-0.358568	0.448776
NC_000911.1	2400914	2402332	CDS	+	slr0774	1419	7.11559	0.287296	0.345177	-0.314957	0.522478
NC_000911.1	633789	634880	CDS	-	sll0997	1092	7.11524	-0.300401	0.353087	-0.313431	0.539418
NC_000911.1	360030	361166	CDS	+	slr1615	1137	7.11509	0.224415	0.454704	0.144473	0.813092
NC_000911.1	1958133	1958168	3'-UTR	+	slr1678	36	7.11217	0.335415	0.254896	0.0816551	0.904054
NC_000911.1	1341694	1342110	CDS	-	sll0857	417	7.11116	0.797894	0.0927425	0.491419	0.545382
NC_000911.1	2876845	2878035	CDS	-	sll0086	1191	7.10957	0.664725	0.0679178	-0.22195	0.7711
NC_000911.1	1618127	1619605	CDS	-	sll2001	1479	7.10948	0.262871	0.360511	-0.129914	0.830288
NC_000911.1	3065617	3066207	CDS	-	sll0788	591	7.10874	0.923824	0.046692	0.454083	0.574647
NC_000911.1	831702	832265	CDS	-	sll1815	564	7.10725	0.0800391	0.804125	-0.24082	0.630074
NC_000911.1	2053319	2054479	CDS	-	sll1530	1161	7.10664	-0.293198	0.322602	-0.263992	0.576791
NC_000911.1	487467	489377	CDS	+	slr1609	1911	7.10663	-0.21045	0.517493	-0.250518	0.631345
NC_000911.1	467436	467813	CDS	+	slr1601	378	7.10534	0.386975	0.219141	0.017429	0.980417
pSYSA	68499	72780	repeat_region	+	CRISPR2	4282	7.09994	0.582299	0.254764	1.87486	0.000199517
NC_000911.1	1439487	1440941	CDS	-	sll1906	1455	7.09985	0.301294	0.288633	0.0180305	0.978174
NC_000911.1	1338727	1339155	CDS	+	slr0852	429	7.09915	0.23921	0.495986	0.183223	0.791234
NC_000911.1	2192668	2193390	CDS	-	sll0144	723	7.09897	0.0436501	0.906343	-0.0525016	0.947122
NC_000911.1	2653153	2655123	CDS	+	slr0633	1971	7.09739	0.364607	0.214294	-0.385559	0.392334
NC_000911.1	985224	986222	CDS	+	slr1547	999	7.09726	0.989797	0.00719513	0.123312	0.885452
NC_000911.1	562557	563045	CDS	+	slr1851	489	7.095	-0.119551	0.799288	0.704453	0.170702
NC_000911.1	491508	492059	CDS	+	slr1043	552	7.09422	0.629692	0.0254343	0.00742139	0.99437
NC_000911.1	298083	298580	CDS	-	sll1193	498	7.09418	0.0852931	0.828378	-0.311781	0.59473
NC_000911.1	2221047	2221631	CDS	+	slr1928	585	7.0937	0.150904	0.63646	-0.620215	0.0918118
NC_000911.1	2026675	2028126	CDS	+	slr0958	1452	7.09165	0.621365	0.033005	-0.15586	0.806118
NC_000911.1	1408483	1409649	CDS	-	sll1961	1167	7.08239	0.542874	0.0574197	0.211646	0.699812
NC_000911.1	3553977	3555512	CDS	+	slr0597	1536	7.08061	0.346487	0.224973	-0.224654	0.663213
NC_000911.1	2416806	2417207	CDS	-	sll0754	402	7.07885	0.508879	0.0838584	0.168414	0.78829
NC_000911.1	350509	350916	CDS	+	slr0978	408	7.07661	0.0265725	0.936496	0.0919417	0.888745
NC_000911.1	48663	49868	CDS	-	sll1399	1206	7.07594	0.506683	0.142011	-0.337477	0.566199
NC_000911.1	3098729	3101566	CDS	-	sll0672	2838	7.07357	0.242386	0.415563	-0.355439	0.428559
NC_000911.1	1912776	1914113	CDS	-	sll1103	1338	7.07305	0.0225009	0.945938	-0.0920942	0.887282
NC_000911.1	673889	675340	CDS	+	slr1379	1452	7.07131	0.632763	0.0315417	1.06501	0.000305217
NC_000911.1	2861101	2861838	CDS	-	sll0823	738	7.07029	0.0682642	0.853079	0.0479113	0.9509
NC_000911.1	2666040	2667521	CDS	+	slr0643	1482	7.06764	0.204525	0.519177	-0.248379	0.641244
NC_000911.1	156652	156741	3'-UTR	+	slr0251	90	7.06551	-0.75615	0.0226741	-0.350471	0.518197
NC_000911.1	1731311	1732648	CDS	+	slr1342	1338	7.06233	-0.184293	0.561781	-0.269636	0.575692
NC_000911.1	1185300	1186307	CDS	-	sll1306	1008	7.06144	-0.809626	0.00650998	-0.233089	0.661792
NC_000911.1	3504240	3506969	CDS	+	slr0454	2730	7.05947	0.3574	0.237264	-0.224475	0.6876
NC_000911.1	2678140	2679738	CDS	+	slr0649	1599	7.05926	0.182501	0.556787	0.0358138	0.956227
NC_000911.1	956673	957788	CDS	+	slr1840	1116	7.05709	1.33956	0.000138284	-0.0983156	0.905487
NC_000911.1	1464954	1467266	CDS	-	sll1608	2313	7.05523	0.377658	0.212558	-0.111039	0.868346
NC_000911.1	1184711	1185238	CDS	-	sll1307	528	7.05472	-0.774127	0.00554696	-0.205275	0.689785
NC_000911.1	3342857	3344944	CDS	+	slr0662	2088	7.05146	-0.179801	0.563769	-0.195433	0.715306
NC_000911.1	2258074	2259243	CDS	+	slr0990	1170	7.05014	0.312637	0.380685	0.183307	0.797618
NC_000911.1	1773346	1776150	CDS	+	slr1968	2805	7.04616	0.454889	0.125905	-0.136989	0.832774
NC_000911.1	2224789	2225112	CDS	-	sll1863	324	7.04514	0.737765	0.0563677	-0.483439	0.44199
NC_000911.1	1697011	1697913	CDS	-	sll0813	903	7.0444	0.0126265	0.967372	-0.0042699	0.997403
NC_000911.1	1685899	1687218	CDS	+	slr0806	1320	7.0441	0.690424	0.054399	-0.0304763	0.973825
NC_000911.1	2659080	2659865	CDS	+	slr0637	786	7.04129	0.137078	0.649981	0.00779098	0.99314
NC_000911.1	400720	402048	CDS	-	sll1017	1329	7.03884	0.174546	0.636116	-0.405645	0.452646
NC_000911.1	921549	922637	CDS	-	sll1747	1089	7.03876	0.372961	0.185509	-0.180576	0.743113
NC_000911.1	283060	284487	CDS	+	slr1289	1428	7.03816	-0.473011	0.151368	-0.417259	0.398957
NC_000911.1	3463667	3465289	CDS	-	sll1546	1623	7.03809	0.111043	0.719458	-0.209802	0.682178
NC_000911.1	1955221	1955562	CDS	+	slr1675	342	7.03777	0.421195	0.363971	-0.147217	0.884559
NC_000911.1	3532600	3533610	CDS	+	slr1192	1011	7.03758	0.2405	0.424367	-0.139008	0.820798
NC_000911.1	240299	240829	CDS	-	sll1680	531	7.037	-0.182256	0.683752	-0.233654	0.765301
NC_000911.1	3278019	3278121	3'-UTR	-	sll1342	103	7.03506	-0.539047	0.0528177	-0.31374	0.476977
NC_000911.1	2448405	2448492	5'UTR	-	SGL_RS19005	88	7.0336	0.522956	0.119903	-0.156812	0.83147
NC_000911.1	617390	618187	CDS	-	sll1835	798	7.03235	-0.446301	0.203612	0.0510771	0.9509
NC_000911.1	133923	134177	CDS	+	slr0743a	255	7.03097	0.224741	0.442006	-0.191249	0.721347
NC_000911.1	2575344	2575862	CDS	-	sll0065	519	7.0301	0.641943	0.0244986	-0.0480299	0.947122
NC_000911.1	1856070	1857917	CDS	-	sll1178	1848	7.02831	-0.199019	0.570387	-0.272828	0.621725
pSYSA	54005	56392	CDS	-	sll7063	2388	7.02768	-0.880769	0.0480498	-0.280837	0.741573
NC_000911.1	2971201	2971339	5'UTR	-	sll0108	139	7.02762	-1.30786	0.00369784	-0.393338	0.600399
NC_000911.1	1768748	1770418	CDS	-	sll1894	1671	7.02533	0.719778	0.0167055	-0.108318	0.87678
pSYSX	37482	39119	CDS	+	slr6042	1638	7.02411	1.00878	0.00781113	0.191647	0.818545
NC_000911.1	2250241	2250474	CDS	+	ssr3307	234	7.02222	0.448707	0.134642	-0.152761	0.813092
NC_000911.1	458374	458407	3'-UTR	-	sll1515	34	7.02172	1.79517	0.00526818	0.189492	0.902141
NC_000911.1	2692304	2693077	CDS	-	sll0384	774	7.0212	1.102	0.0001787	0.435553	0.349389
NC_000911.1	1520009	1521100	CDS	-	sll0245	1092	7.02117	0.402489	0.171768	-0.182003	0.758191
NC_000911.1	2558820	2559989	CDS	-	sll0402	1170	7.02101	-0.144082	0.646571	-0.286952	0.536169
NC_000911.1	1069666	1071702	CDS	-	sll1359	2037	7.02045	-0.503771	0.126166	-0.70077	0.0765735
NC_000911.1	326150	326944	CDS	+	slr0966	795	7.02013	0.474136	0.119735	-0.188796	0.759832
NC_000911.1	1563115	1566900	CDS	+	slr2098	3786	7.0189	0.470424	0.112046	-0.299004	0.551354
NC_000911.1	369149	370219	CDS	+	slr1065	1071	7.01865	-0.221692	0.464804	0.272821	0.562002
NC_000911.1	3537706	3538215	CDS	-	sll0577	510	7.01835	0.288116	0.365004	-0.118065	0.862407
NC_000911.1	3289256	3290785	CDS	-	sll1334	1530	7.01763	0.394784	0.17974	0.186092	0.748809
NC_000911.1	1043917	1044450	CDS	+	slr1236	534	7.01741	0.187794	0.709175	0.533631	0.466718
NC_000911.1	1268189	1268308	CDS	-	sml0007	120	7.01726	-0.0714806	0.845167	0.441847	0.309888
NC_000911.1	3518845	3519312	CDS	+	slr1178	468	7.01511	0.517706	0.0838014	0.178603	0.776199
NC_000911.1	2262577	2262689	3'-UTR	+	slr0993	113	7.01424	-0.119871	0.70938	0.023081	0.973825
NC_000911.1	3166607	3167680	CDS	+	slr0039	1074	7.0134	0.451174	0.127619	0.0169119	0.979813
NC_000911.1	1830628	1831491	CDS	-	sll1383	864	7.00952	0.554655	0.0519905	-0.584803	0.11995
NC_000911.1	2087130	2087244	5'UTR	-	sll0427	115	7.00568	-0.663772	0.0366486	-0.0864819	0.905142
NC_000911.1	1403199	1403954	CDS	+	slr1258	756	7.00473	-0.115875	0.8183	0.221441	0.791469
NC_000911.1	348701	349429	CDS	+	slr0976	729	7.00402	0.286742	0.303073	0.645185	0.0469528
NC_000911.1	3247937	3248309	5'UTR	+	slr0549	373	7.002	0.943811	0.00213071	0.320949	0.547613
NC_000911.1	1147080	1148394	5'UTR	-	SGL_RS07210	1315	7.00146	0.511854	0.0956784	-0.0354752	0.960985
NC_000911.1	148022	148942	CDS	-	sll0228	921	7.00128	0.316095	0.270889	-0.130245	0.831941
NC_000911.1	1330930	1332144	CDS	+	slr1743	1215	6.99892	0.437494	0.179081	0.109118	0.88183
NC_000911.1	2397478	2399118	CDS	-	sll0772	1641	6.99724	-0.0211566	0.968604	-0.341504	0.566034
NC_000911.1	3386777	3388465	CDS	+	slr1579	1689	6.99249	0.307368	0.332782	-0.202655	0.736121
NC_000911.1	2814972	2815566	3'-UTR	-	sll0543	595	6.99133	-1.0063	0.00130271	-1.42727	1.92787e-07
NC_000911.1	416356	417165	CDS	+	slr0678	810	6.99117	0.212469	0.484929	-0.0787644	0.905142
NC_000911.1	962888	965800	CDS	+	slr1844	2913	6.98996	0.541106	0.0538526	-0.116932	0.854176
NC_000911.1	1839259	1840491	CDS	-	sll1376	1233	6.98977	0.15688	0.614263	-0.0345632	0.958094
NC_000911.1	2034294	2034803	CDS	+	slr1622	510	6.98899	0.123768	0.736719	-0.163181	0.814212
NC_000911.1	1604863	1606287	CDS	+	slr1515	1425	6.98839	0.403172	0.172607	-0.0208746	0.976691
NC_000911.1	3262819	3264162	CDS	-	sll0524	1344	6.98777	0.555368	0.0427302	-0.0854123	0.894008
NC_000911.1	744810	745064	CDS	-	SGL_RS05335	255	6.98705	-1.29639	0.0116794	-0.538126	0.510244
NC_000911.1	783379	784764	CDS	+	slr1133	1386	6.98414	-0.0058486	0.993701	-0.215417	0.67221
NC_000911.1	1289389	1290354	CDS	-	sll1697	966	6.98409	0.170098	0.58263	0.235113	0.647817
NC_000911.1	3371247	3372023	CDS	+	slr1564	777	6.98148	-0.0164018	0.973574	-0.0940286	0.89496
NC_000911.1	315134	315784	CDS	-	sll1186	651	6.98095	0.171676	0.680256	0.150741	0.858937
NC_000911.1	439184	440437	CDS	-	sll0639	1254	6.98057	0.207602	0.557962	-0.312519	0.57679
NC_000911.1	2606095	2607357	CDS	-	sll0461	1263	6.98032	0.0832745	0.811985	-0.0620139	0.930983
NC_000911.1	2765554	2768766	CDS	+	slr0897	3213	6.97977	0.572543	0.0334587	0.138154	0.813564
NC_000911.1	1436699	1437163	CDS	+	slr1992	465	6.97928	0.272821	0.399713	0.318704	0.544045
NC_000911.1	3228712	3229590	CDS	+	slr0926	879	6.97583	0.255017	0.484708	-0.0185056	0.980502
NC_000911.1	1746308	1747363	CDS	+	slr1350	1056	6.97421	-0.328116	0.420249	-0.841957	0.0670209
NC_000911.1	418584	418962	5'UTR	+	slr0681	379	6.97283	-0.27277	0.389155	-0.403412	0.371313
NC_000911.1	2383949	2384728	CDS	-	sll0330	780	6.96922	1.09457	0.00785615	0.187092	0.839841
NC_000911.1	1341131	1341724	CDS	-	sll0858	594	6.96897	0.642987	0.117143	0.511929	0.436868
NC_000911.1	672957	673888	5'UTR	+	slr1379	932	6.96887	0.818318	0.0062177	0.0852072	0.905142
NC_000911.1	2629271	2630266	CDS	-	sll0454	996	6.96872	0.817178	0.0195544	0.084846	0.919728
NC_000911.1	3319281	3320051	CDS	+	slr0652	771	6.9674	0.490512	0.0906724	-0.322253	0.500986
NC_000911.1	1587899	1589374	CDS	-	sll1424	1476	6.96289	1.63279	2.8674e-05	-0.258366	0.748
NC_000911.1	2586572	2588650	CDS	-	sll0058	2079	6.9626	0.351524	0.204847	-0.335587	0.442427
NC_000911.1	1196836	1197162	CDS	+	slr1859	327	6.9624	-0.457199	0.15355	-0.102076	0.884253
NC_000911.1	3123182	3125035	CDS	+	slr0765	1854	6.96222	-0.0283867	0.945964	-0.153303	0.809726
NC_000911.1	425468	427738	CDS	-	sll0646	2271	6.96198	0.134205	0.652412	-0.287555	0.526735
NC_000911.1	301110	302354	CDS	+	slr1300	1245	6.95829	0.560639	0.0904529	0.0765723	0.920414
NC_000911.1	3479829	3482141	CDS	-	sll0450	2313	6.95791	-0.729379	0.0521221	-0.8886	0.041268
NC_000911.1	2994185	2995717	CDS	+	slr0114	1533	6.9564	0.882158	0.00102761	0.0944496	0.879953
NC_000911.1	2935471	2937525	CDS	-	sll0471	2055	6.95631	0.255238	0.56808	0.135725	0.885753
NC_000911.1	1447097	1447912	CDS	+	slr2001	816	6.95614	0.287916	0.340389	0.0200298	0.977131
NC_000911.1	2349966	2350139	3'-UTR	-	sml0001	174	6.95572	-0.249651	0.407548	-0.010745	0.987014
NC_000911.1	3201688	3202689	CDS	+	slr0537	1002	6.95381	0.10238	0.783374	-0.0982283	0.89496
NC_000911.1	1620973	1621881	CDS	+	slr2107	909	6.95369	0.809671	0.00748743	-0.492746	0.273268
NC_000911.1	2194405	2197101	CDS	+	slr0156	2697	6.95366	0.0993974	0.7475	-0.194	0.709376
NC_000911.1	1508482	1509768	CDS	-	sll0252	1287	6.95326	0.218923	0.499737	0.0704413	0.919912
NC_000911.1	1399382	1400311	CDS	+	slr1255	930	6.95229	0.815551	0.0150216	-0.122987	0.874021
NC_000911.1	1254783	1255739	CDS	-	sll2012	957	6.94986	1.13912	0.000927795	0.30903	0.625352
NC_000911.1	491084	491449	CDS	+	slr1042	366	6.94032	0.397373	0.150074	0.191211	0.719933
NC_000911.1	1143053	1144231	CDS	+	slr0882	1179	6.93959	-0.0656245	0.858085	-0.0643299	0.924058
NC_000911.1	3540326	3541258	CDS	-	sll0576	933	6.9382	-0.252227	0.4583	-0.466153	0.312093
NC_000911.1	347807	347929	5'UTR	-	sll0923	123	6.93818	-0.193637	0.522108	0.580981	0.0918118
NC_000911.1	2509162	2509584	CDS	+	slr0217	423	6.93539	-0.113422	0.743929	-0.164172	0.78829
NC_000911.1	1572849	1575701	CDS	+	slr2104	2853	6.93319	0.418352	0.144063	-0.240991	0.637793
NC_000911.1	1676366	1677967	CDS	-	sll1221	1602	6.93316	0.237947	0.4383	0.319473	0.50335
NC_000911.1	232008	234038	CDS	+	slr1777	2031	6.93034	0.761329	0.0109829	0.0229026	0.976476
NC_000911.1	3362057	3363166	CDS	+	slr1557	1110	6.93017	0.419801	0.134642	-0.0539999	0.936831
NC_000911.1	1889872	1890474	CDS	-	sll1444	603	6.9299	-0.0831867	0.811034	-0.11741	0.851234
NC_000911.1	1922124	1922738	CDS	+	slr1160	615	6.9291	0.368952	0.255344	-0.156496	0.819415
NC_000911.1	1819998	1820096	5'UTR	-	sll1867	99	6.92874	0.518892	0.238937	0.740491	0.229458
NC_000911.1	1473974	1475452	CDS	+	slr1721	1479	6.92565	0.107553	0.739563	-0.343457	0.450227
NC_000911.1	3454422	3456056	CDS	-	sll1550	1635	6.92486	0.625161	0.0853892	0.681474	0.170899
NC_000911.1	69284	69985	CDS	+	slr1119	702	6.91773	0.91502	0.0334587	-0.41601	0.581964
NC_000911.1	1161856	1163367	CDS	-	sll0862	1512	6.9171	0.0676256	0.833085	-0.240038	0.625525
NC_000911.1	3118391	3119515	CDS	+	slr0713	1125	6.91228	0.510306	0.0714883	0.01597	0.980433
pSYSX	91096	92280	CDS	+	slr6097	1185	6.90925	0.485509	0.205853	-0.926	0.0417256
NC_000911.1	761482	763263	CDS	+	slr2019	1782	6.90851	0.669325	0.0182075	-0.00540743	0.996042
NC_000911.1	869668	873270	CDS	-	sll1120	3603	6.908	0.431623	0.119688	-0.0079717	0.992821
NC_000911.1	484799	486247	CDS	-	sll1501	1449	6.90668	0.563953	0.0697835	0.364891	0.473045
NC_000911.1	2568182	2568973	CDS	+	slr0051	792	6.90606	-0.00254061	1	0.0324865	0.95891
NC_000911.1	1167465	1168244	3'-UTR	+	SGL_RS18770	780	6.90478	0.565758	0.0494434	0.123193	0.847963
NC_000911.1	2853611	2854486	CDS	+	slr0841	876	6.90379	-0.0667364	0.907313	-0.03675	0.973087
NC_000911.1	1144728	1146173	CDS	+	slr0883	1446	6.9032	0.357778	0.222768	0.09606	0.884253
NC_000911.1	2304094	2304561	CDS	+	slr0172	468	6.90087	0.0581102	0.855238	0.135904	0.815638
NC_000911.1	1506876	1507415	CDS	-	sll0253	540	6.89869	-0.921733	0.00618965	-0.521102	0.274169
NC_000911.1	749550	751037	CDS	+	slr2009	1488	6.8945	-0.0322036	0.931861	0.0858909	0.891562
NC_000911.1	128802	129710	CDS	+	slr0739	909	6.89207	0.21602	0.556373	-0.31879	0.583715
NC_000911.1	3507523	3507999	CDS	+	slr0456	477	6.89095	0.709425	0.00974015	0.212577	0.685189
NC_000911.1	974053	975489	CDS	+	slr1536	1437	6.88999	0.249484	0.534708	-0.437803	0.469756
NC_000911.1	1303157	1303294	3'-UTR	-	slr0653/sll1688	138	6.88935	0.189102	0.552913	0.691284	0.0535823
pSYSM	107767	108585	CDS	+	slr5118	819	6.88901	0.589732	0.0260131	0.435388	0.262465
NC_000911.1	1690005	1690934	CDS	+	slr0809	930	6.88889	-0.0406357	0.90871	-0.0387915	0.954456
NC_000911.1	887590	887730	5'UTR	+	slr1205	141	6.88689	0.308673	0.56808	-0.34169	0.731036
NC_000911.1	1454902	1455708	CDS	+	slr1712	807	6.88498	0.102499	0.748276	0.0292325	0.96438
NC_000911.1	2596787	2597848	CDS	+	slr0067	1062	6.88436	0.305575	0.282143	-0.0520526	0.939736
NC_000911.1	1962705	1965524	CDS	-	sll1563	2820	6.88428	0.335982	0.220969	-0.0347326	0.95485
NC_000911.1	60524	61522	CDS	+	slr1113	999	6.88421	1.22612	0.00109057	0.0959886	0.915948
NC_000911.1	297889	297981	5'UTR	-	sll1194	93	6.88329	-0.492239	0.140339	0.000268732	1
NC_000911.1	2735806	2737791	CDS	-	sll0182	1986	6.88304	-0.0582746	0.874753	-0.297726	0.545154
NC_000911.1	3254560	3257670	CDS	+	slr0554	3111	6.88043	1.08801	0.000775692	-0.405227	0.447754
NC_000911.1	1393938	1395755	CDS	-	sll1151	1818	6.87937	0.136875	0.64375	-0.259114	0.572303
pSYSM	66343	66741	5'UTR	-	sll5063	399	6.87723	0.632669	0.0228895	0.374641	0.396888
NC_000911.1	2225113	2225244	5'UTR	-	sll1863	132	6.87039	0.797062	0.0546734	-0.367836	0.626498
NC_000911.1	932071	933063	CDS	+	slr1829	993	6.86905	-0.145121	0.634729	-0.135711	0.813092
NC_000911.1	1959436	1961079	CDS	-	sll1564	1644	6.8684	0.196252	0.51259	-0.0668313	0.919728
NC_000911.1	995275	996807	CDS	+	slr1550	1533	6.86668	0.290991	0.338011	-0.332188	0.485346
NC_000911.1	2526633	2528081	CDS	+	slr0226	1449	6.86631	-0.0313061	0.931262	-0.401603	0.312093
NC_000911.1	3281706	3282441	3'-UTR	-	sll1341	736	6.86583	0.141444	0.67279	-0.0540119	0.941054
NC_000911.1	2294879	2294967	3'-UTR	+	slr0335	89	6.86299	-0.786744	0.00653193	-0.118009	0.851255
NC_000911.1	2423621	2424349	CDS	+	slr0783	729	6.86249	0.531488	0.0844663	-0.0775956	0.915579
NC_000911.1	547334	547424	3'-UTR	-	sll1638	91	6.86131	-0.736126	0.0184209	-0.612366	0.125129
NC_000911.1	701343	704267	CDS	+	slr1393	2925	6.85483	0.628361	0.0221362	-0.116699	0.851255
NC_000911.1	2550059	2550523	CDS	+	slr0435	465	6.84978	0.521544	0.0680124	-0.202231	0.71612
NC_000911.1	2126243	2127589	CDS	-	sll0260	1347	6.8496	0.567526	0.0312014	-0.22932	0.631345
NC_000911.1	3284847	3284909	5'UTR	-	sll1338	63	6.84931	-0.74903	0.00914664	-0.513821	0.184202
NC_000911.1	936768	938276	CDS	-	sll1733	1509	6.84907	-0.482457	0.0993162	-0.168401	0.775977
NC_000911.1	2822475	2822578	3'-UTR	-	sll0541	104	6.84404	0.0710572	0.838438	0.225263	0.6876
NC_000911.1	371487	372509	CDS	+	slr1067	1023	6.84362	-0.220779	0.466816	0.124967	0.836547
NC_000911.1	1608232	1609320	CDS	+	slr1517	1089	6.84335	0.342215	0.235462	-0.342488	0.45001
NC_000911.1	3529323	3529994	CDS	+	slr1188	672	6.84179	0.394816	0.152664	0.362496	0.397576
NC_000911.1	2221648	2222199	CDS	+	SGL_RS18960	552	6.8405	0.055462	0.858341	-0.366021	0.381243
NC_000911.1	672899	673612	CDS	+	slr1378	714	6.83956	0.804637	0.0062177	0.0458759	0.9509
NC_000911.1	3294498	3295250	CDS	-	sll1330	753	6.83888	-1.08175	0.00282675	-0.509801	0.345672
NC_000911.1	2026235	2026674	5'UTR	+	slr0958	440	6.83699	0.2645	0.374454	-0.0298061	0.96438
NC_000911.1	1543757	1544665	CDS	-	sll1988	909	6.83459	-0.031874	0.934055	-0.295586	0.532122
NC_000911.1	2705678	2705983	CDS	-	sll0376	306	6.83413	-0.126097	0.750127	-0.418883	0.419607
NC_000911.1	780093	781448	CDS	+	slr2030	1356	6.83329	0.741922	0.012051	0.0947152	0.888745
NC_000911.1	2494205	2495389	CDS	-	sll0006	1185	6.8322	0.769966	0.00779289	-0.26371	0.612445
NC_000911.1	156741	157013	CDS	-	ssl0410	273	6.83138	-0.316136	0.256414	-0.222896	0.639376
NC_000911.1	538415	539020	CDS	+	slr1761	606	6.83123	-0.499862	0.110275	-0.482479	0.271011
NC_000911.1	1823968	1824732	CDS	-	sll1387	765	6.83073	0.871665	0.00779861	0.072011	0.927325
NC_000911.1	1976799	1977965	CDS	-	sll1558	1167	6.83022	0.0721891	0.822754	-0.100338	0.872372
NC_000911.1	637993	638688	CDS	-	sll0995	696	6.82865	0.144901	0.631524	0.181932	0.736121
NC_000911.1	876008	877297	CDS	+	slr1196	1290	6.82795	0.276821	0.375574	-0.0207707	0.976691
NC_000911.1	1326880	1327248	CDS	+	slr1739	369	6.82729	0.0305202	0.947826	-0.538128	0.436944
NC_000911.1	99402	100793	CDS	+	slr0721	1392	6.82677	0.703567	0.0307967	-0.446688	0.386603
NC_000911.1	2684959	2687055	CDS	+	slr0415	2097	6.82501	-0.00495395	0.995548	-0.514629	0.167645
NC_000911.1	1286105	1286902	CDS	+	slr1809	798	6.82306	0.404872	0.165973	0.26517	0.595028
NC_000911.1	245502	247019	CDS	-	sll1676	1518	6.82294	0.123235	0.737545	-0.271962	0.641577
NC_000911.1	849095	849748	CDS	+	slr1899	654	6.82251	0.502028	0.067307	-0.077004	0.905142
NC_000911.1	917347	917411	3'-UTR	+	slr2076	65	6.81744	-0.200911	0.641265	0.327445	0.621725
NC_000911.1	1559722	1560150	CDS	-	sll1979	429	6.8166	0.426679	0.118399	-0.302959	0.498622
NC_000911.1	2676207	2676389	CDS	-	SGL_RS14355	183	6.81601	-0.283152	0.420249	-0.302794	0.582198
NC_000911.1	1314909	1316063	CDS	-	sll1628	1155	6.81586	0.62624	0.0223894	-0.158418	0.78829
NC_000911.1	1410995	1412044	CDS	-	sll1958	1050	6.81421	1.3563	0.000543464	0.0181824	0.984895
NC_000911.1	3467881	3468696	CDS	-	sll1545	816	6.81399	0.127955	0.663139	-0.294005	0.50006
NC_000911.1	2993505	2994062	CDS	+	slr0112	558	6.81374	0.559332	0.103587	0.0919014	0.908112
NC_000911.1	2600012	2600491	CDS	-	sll0051	480	6.81363	-1.32117	0.00282812	-0.85079	0.126365
NC_000911.1	849136	849801	5'UTR	+	slr1900	666	6.81322	0.532167	0.0538127	-0.0681489	0.916819
NC_000911.1	2580710	2581897	CDS	-	sll0063	1188	6.81174	0.346086	0.219263	-0.217452	0.670191
NC_000911.1	2475195	2475848	CDS	+	slr0006	654	6.81116	-0.561862	0.136187	-0.638827	0.206343
NC_000911.1	2706035	2706205	3'-UTR	-	SGL_RS19260	171	6.81084	-0.647181	0.0658192	-0.683975	0.12622
NC_000911.1	2223873	2224568	CDS	+	slr1932	696	6.81043	0.320158	0.2557	0.167642	0.767979
NC_000911.1	1704375	1705799	CDS	+	slr0817	1425	6.80923	1.01569	9.24538e-05	0.336095	0.432784
NC_000911.1	268789	269727	CDS	-	sll1664	939	6.80839	0.598731	0.0400847	0.104145	0.876948
pSYSA	97173	98522	CDS	+	slr7100	1350	6.80782	0.166623	0.727436	3.39724	3.32166e-19
NC_000911.1	49893	50231	CDS	-	sll1398	339	6.80763	0.408054	0.278561	-0.276239	0.689936
NC_000911.1	2096618	2097574	CDS	-	sll0418	957	6.80735	0.0312404	0.925435	0.0841334	0.900576
NC_000911.1	355909	357210	CDS	+	slr1610	1302	6.80723	0.111865	0.708426	0.234507	0.62066
pSYSM	102741	103151	CDS	+	slr5110	411	6.806	0.681791	0.0127369	0.524185	0.165851
NC_000911.1	2414833	2415318	CDS	+	slr0780	486	6.80582	0.317926	0.283725	-0.0143662	0.982226
NC_000911.1	1317712	1318470	CDS	+	slr1735	759	6.80567	0.0159789	0.959826	-0.192516	0.723037
NC_000911.1	403552	404427	CDS	+	slr0670	876	6.80386	0.338437	0.283228	-0.0694426	0.923098
NC_000911.1	1914818	1915135	CDS	-	sll1101	318	6.8029	0.43394	0.119285	-0.280013	0.552989
NC_000911.1	2512210	2512298	5'UTR	-	sll0208	89	6.80289	0.272249	0.342883	0.146019	0.803825
NC_000911.1	891276	893249	CDS	+	slr1208	1974	6.80267	0.270391	0.322433	-0.219025	0.645259
NC_000911.1	822837	823367	CDS	+	slr1890	531	6.7999	-0.621091	0.0436181	-0.354504	0.462769
NC_000911.1	634892	636247	CDS	-	sll0996	1356	6.79897	0.19355	0.48978	-0.0758607	0.900576
NC_000911.1	56556	57224	CDS	-	sll1394	669	6.79665	0.621885	0.0479508	-0.111483	0.878191
NC_000911.1	3191661	3192476	CDS	-	sll0513	816	6.79503	-0.0561686	0.879859	-0.211041	0.701264
NC_000911.1	1320835	1321839	CDS	-	sll1624	1005	6.79473	0.56704	0.0417801	-0.0955143	0.88183
NC_000911.1	1722027	1722159	3'-UTR	-	sll1260	133	6.79456	0.492476	0.132267	-0.219894	0.731401
NC_000911.1	365274	365621	CDS	+	slr1062	348	6.7943	-0.291568	0.3016	0.253083	0.576052
NC_000911.1	1609539	1609805	CDS	+	ssr2554	267	6.79279	-0.0310267	0.932506	0.103863	0.862407
NC_000911.1	2784503	2785855	CDS	+	slr0909	1353	6.79271	-0.547839	0.0582447	-0.217752	0.678815
NC_000911.1	2002891	2004465	CDS	-	sll0915	1575	6.79159	0.0328195	0.917314	-0.068431	0.915948
NC_000911.1	105151	106539	CDS	-	sll0709	1389	6.79046	1.15931	0.000894485	0.0530194	0.952768
NC_000911.1	3032496	3034775	CDS	+	slr0311	2280	6.78908	0.80354	0.0101401	0.204529	0.748063
NC_000911.1	2809055	2809804	CDS	-	sll0549	750	6.7889	0.928054	0.00976599	-0.0321513	0.973087
NC_000911.1	367807	368910	CDS	+	slr1064	1104	6.78875	-0.166785	0.575824	0.26629	0.552975
NC_000911.1	3116683	3116806	5'UTR	-	ssl1263	124	6.78874	0.225884	0.464607	0.471154	0.260093
NC_000911.1	2289704	2290024	CDS	+	slr0333	321	6.78813	-0.474032	0.185593	-0.265115	0.6765
NC_000911.1	1227933	1228073	5'UTR	-	sll1767	141	6.78725	1.00771	0.00201628	-0.175687	0.806118
NC_000911.1	508028	508217	5'UTR	-	sll1009	190	6.78578	-1.41452	0.000142202	-1.10636	0.00307626
NC_000911.1	2051479	2053305	CDS	-	sll1531	1827	6.78173	-0.324111	0.249471	-0.392087	0.336321
NC_000911.1	2950107	2950343	CDS	+	ssr1038	237	6.78084	0.971957	0.00275711	0.154395	0.832164
NC_000911.1	3259974	3260136	3'-UTR	-	sll0528	163	6.78079	0.02725	0.959298	-0.580209	0.539418
NC_000911.1	620560	621468	CDS	+	slr1917	909	6.7795	0.752065	0.00960466	0.206669	0.719933
NC_000911.1	2145813	2145997	5'UTR	-	sll0360	185	6.77929	0.0748892	0.80626	-0.087915	0.883481
NC_000911.1	3004454	3006640	CDS	-	sll0290	2187	6.77581	0.382684	0.178311	-0.152179	0.797167
NC_000911.1	2975741	2977003	CDS	-	sll0103	1263	6.77554	0.110392	0.727778	0.0127957	0.984318
NC_000911.1	1637476	1638270	CDS	+	slr2125	795	6.77488	0.252894	0.415563	-0.239005	0.657394
NC_000911.1	1300159	1300611	CDS	-	sll1691	453	6.77487	0.345282	0.203788	0.301326	0.490092
NC_000911.1	427777	428544	CDS	-	sll0645	768	6.77324	-0.279057	0.410586	-0.340324	0.509118
NC_000911.1	502042	502215	CDS	+	ssr1736	174	6.77298	0.289101	0.317067	0.0589773	0.92855
NC_000911.1	2102769	2104391	CDS	-	sll0273	1623	6.77124	0.198806	0.477427	-0.0882816	0.882164
NC_000911.1	285144	285938	CDS	-	sll1201	795	6.77053	0.261757	0.409625	0.344441	0.481649
NC_000911.1	351538	352101	CDS	+	slr0981	564	6.76643	-0.0171739	0.966181	0.223626	0.641799
NC_000911.1	1924251	1924850	CDS	+	slr1161	600	6.76618	-0.905192	0.00141946	-0.538468	0.144924
NC_000911.1	353552	354322	CDS	+	slr0983	771	6.76494	-0.00761222	0.988397	0.227178	0.627807
NC_000911.1	1664798	1666699	CDS	-	sll1228	1902	6.76331	0.518722	0.0586961	0.00461065	0.997357
NC_000911.1	462809	463678	CDS	+	slr1598	870	6.76328	0.394343	0.16514	0.0170849	0.978522
NC_000911.1	2173197	2176772	CDS	+	slr0143	3576	6.76302	0.29371	0.292397	-0.0451287	0.947096
NC_000911.1	2983695	2984747	CDS	-	sll0098	1053	6.76267	0.182981	0.531585	-0.411816	0.310505
NC_000911.1	3233816	3235186	CDS	-	sll0899	1371	6.76004	0.161855	0.629491	-0.265327	0.626975
NC_000911.1	3409355	3410623	CDS	+	slr0746	1269	6.75987	1.02578	0.00530465	-0.056654	0.950917
NC_000911.1	2828140	2829072	CDS	+	slr0583	933	6.75841	0.238159	0.40287	-0.138387	0.813092
NC_000911.1	3208698	3210452	CDS	-	sll0502	1755	6.75828	0.571531	0.0304476	-0.306818	0.482663
NC_000911.1	1742545	1743369	CDS	+	slr1347	825	6.75593	0.500393	0.0557467	-0.187359	0.712072
NC_000911.1	846509	847810	CDS	+	slr1897	1302	6.75433	0.387697	0.16315	-0.0669642	0.917244
NC_000911.1	2403473	2404507	CDS	+	slr0776	1035	6.75209	0.0640798	0.84394	-0.137759	0.818498
pSYSA	58527	60902	CDS	-	sll7066	2376	6.75021	-0.671932	0.277642	-0.196469	0.879953
NC_000911.1	2469245	2470426	CDS	-	sll0019	1182	6.74993	-0.0741981	0.835981	-0.232619	0.652826
NC_000911.1	2418535	2419894	CDS	-	SGL_RS13160	1360	6.74924	0.45646	0.113566	0.104755	0.871777
NC_000911.1	1596795	1597841	CDS	+	slr1510	1047	6.74888	0.277516	0.335627	-0.208869	0.688731
NC_000911.1	659370	660584	CDS	+	slr1031	1215	6.74729	0.422057	0.115013	-0.36123	0.385772
NC_000911.1	644388	645497	CDS	-	sll0990	1110	6.74725	0.130509	0.664578	0.292794	0.521325
NC_000911.1	553297	554019	CDS	-	sll1752	723	6.74342	-0.0524229	0.932682	0.106506	0.916583
NC_000911.1	221742	223067	CDS	+	slr1109	1326	6.74221	1.28979	1.84926e-05	0.737182	0.0500487
NC_000911.1	1355162	1356553	CDS	+	slr0863	1392	6.74183	0.31515	0.275877	-0.239729	0.635624
NC_000911.1	1397211	1397525	CDS	+	slr1253	315	6.74075	0.193389	0.528768	-0.285485	0.557352
NC_000911.1	2402393	2403340	CDS	+	slr0775	948	6.73935	0.0685167	0.829061	-0.288827	0.52955
NC_000911.1	576139	576903	CDS	-	sll1942	765	6.73922	0.0106569	0.971243	0.291623	0.553324
NC_000911.1	152154	153050	CDS	-	sll0224	897	6.73893	-0.0682939	0.873002	-0.00741481	0.994496
NC_000911.1	2709084	2710385	CDS	-	sll0373	1302	6.73877	0.151582	0.598708	-0.367105	0.364997
NC_000911.1	554727	555050	CDS	+	slr1846	324	6.73871	0.167879	0.625878	-0.538363	0.221986
NC_000911.1	349468	350298	CDS	+	slr0977	831	6.73705	0.232335	0.402089	0.236084	0.607641
NC_000911.1	569141	569488	CDS	+	slr2033	348	6.73692	0.237376	0.407028	0.172199	0.752384
NC_000911.1	1212600	1213358	CDS	+	slr1869	759	6.73582	-0.281882	0.315138	0.0445038	0.94546
NC_000911.1	1528472	1531261	CDS	-	sll0242	2790	6.73555	0.452605	0.0970885	-0.188918	0.723682
pSYSX	82675	86385	CDS	+	slr6090	3711	6.73507	0.493325	0.0879018	-0.424964	0.336321
NC_000911.1	763317	764072	CDS	-	sll1921	756	6.73359	0.343783	0.258011	-0.0803288	0.905805
NC_000911.1	2814730	2814924	CDS	-	slr1002	195	6.7327	0.253873	0.498849	-0.708896	0.125112
NC_000911.1	2870696	2871418	CDS	-	sll0088	723	6.7326	0.498964	0.149916	-0.655734	0.160017
pSYSM	108227	108732	5'UTR	+	slr5119	506	6.73104	0.434502	0.102968	0.504294	0.160017
NC_000911.1	1082437	1084716	CDS	-	sll1354	2280	6.72783	0.474438	0.0768822	-0.0736677	0.905142
NC_000911.1	1014587	1015396	CDS	-	sll1632	810	6.72618	0.850131	0.0114628	0.105853	0.89372
NC_000911.1	2574297	2575244	CDS	-	sll0066	948	6.72599	0.985753	0.000958867	-0.0816752	0.908004
NC_000911.1	2309413	2310471	CDS	-	sll0173	1059	6.72557	-0.267806	0.353564	-0.129457	0.824874
pSYSA	49435	51536	5'UTR	+	slr7061	2102	6.72429	0.0514278	0.901706	0.183018	0.813092
NC_000911.1	2241340	2242788	CDS	+	slr1940	1449	6.72327	0.403707	0.160698	0.0637984	0.924058
NC_000911.1	1055574	1056113	CDS	+	slr1240	540	6.72234	-0.620339	0.175023	-0.368741	0.636496
NC_000911.1	888358	888993	CDS	+	slr1206	636	6.71994	0.417756	0.287444	-0.309765	0.659
NC_000911.1	615266	615703	CDS	-	sll1837	438	6.7199	-0.334142	0.229157	-0.233508	0.621629
NC_000911.1	2032604	2032891	CDS	+	ssr2723	288	6.71953	0.321092	0.24476	0.190147	0.715972
pSYSA	66223	66567	CDS	+	slr7073	345	6.71785	-0.363836	0.232387	0.671519	0.0582941
NC_000911.1	2407565	2408686	CDS	-	sll0764	1122	6.71734	0.51484	0.118118	-0.196103	0.775714
NC_000911.1	3152955	3153314	CDS	-	sll0039	360	6.71724	0.0931954	0.810324	0.13211	0.862407
NC_000911.1	293486	293729	5'UTR	-	sll1198	244	6.71563	-0.293633	0.600055	-0.372253	0.681805
NC_000911.1	1668384	1668392	3'-UTR	+	slr1329	9	6.7139	-0.7287	0.0178573	-0.363825	0.448776
NC_000911.1	2297368	2298570	CDS	-	sll0294	1203	6.71382	0.413813	0.209821	0.13772	0.847963
NC_000911.1	3422537	3423031	5'UTR	+	slr0753	495	6.71334	-0.165509	0.657508	-0.466569	0.346364
NC_000911.1	1325715	1326134	CDS	+	slr1738	420	6.71164	0.841969	0.0163401	0.254331	0.711296
NC_000911.1	2690534	2691445	CDS	+	slr0418	912	6.70994	0.138165	0.648443	-0.254761	0.58916
NC_000911.1	338503	339096	CDS	-	sll0930	594	6.70881	0.198668	0.561781	-0.169322	0.79894
NC_000911.1	211734	213068	CDS	+	slr1107	1335	6.70871	0.476499	0.0818496	-0.282665	0.545006
pSYSG	4652	6046	CDS	-	sll8006	1395	6.70864	-0.157066	0.658695	-0.185488	0.770667
NC_000911.1	2831106	2831303	CDS	+	SGL_RS19055	198	6.70713	0.466222	0.253947	-0.353695	0.621725
NC_000911.1	3305654	3308773	CDS	-	sll1366	3120	6.70625	0.546955	0.043921	-0.333839	0.448776
NC_000911.1	270476	271369	CDS	-	sll1662	894	6.70568	1.71365	0.00014756	0.131078	0.904054
NC_000911.1	614574	615265	3'-UTR	-	sll1837	692	6.70475	-0.0191427	0.960551	-0.306558	0.468411
NC_000911.1	1123415	1123440	3'-UTR	-	sll1267	26	6.70431	-0.405311	0.41053	-0.130011	0.900576
NC_000911.1	1907764	1908621	CDS	-	sll1432	858	6.70256	-0.322013	0.246879	-0.327774	0.437683
NC_000911.1	437705	437908	CDS	+	ssr1155	204	6.70184	0.0607378	0.855231	0.867279	0.00382438
NC_000911.1	1258444	1259751	CDS	-	sll2009	1308	6.70148	0.173219	0.592268	-0.551876	0.171325
NC_000911.1	314255	315106	CDS	-	sll1187	852	6.70095	0.19105	0.583759	-0.0548851	0.945218
NC_000911.1	2796438	2796656	CDS	-	ssl1690	219	6.70064	0.10569	0.751365	-0.148415	0.813092
NC_000911.1	3536090	3536422	CDS	+	slr0587	333	6.70002	-0.329879	0.302002	-0.0914996	0.89496
NC_000911.1	2873258	2874028	CDS	+	slr0075	771	6.69666	0.117706	0.756244	-0.791659	0.0508844
NC_000911.1	2867917	2868750	CDS	+	slr0848	834	6.69633	0.0578927	0.867518	-0.156187	0.809726
NC_000911.1	102930	105110	CDS	-	sll0710	2181	6.69633	0.900534	0.0155131	0.0227345	0.978574
NC_000911.1	3507035	3507522	5'UTR	+	slr0456	488	6.69558	0.542123	0.0401772	0.128774	0.824952
NC_000911.1	2893184	2894779	CDS	+	slr0086	1596	6.69495	0.619351	0.0363065	-0.438579	0.342058
NC_000911.1	1300661	1301656	CDS	+	slr1819	996	6.69471	0.717541	0.00832075	0.104001	0.867307
NC_000911.1	1363837	1364532	CDS	-	sll0838	696	6.69429	0.503382	0.0729642	-0.0606741	0.927325
NC_000911.1	282290	282700	CDS	-	SGL_RS18660	411	6.69	0.0937577	0.861145	-0.39146	0.654871
NC_000911.1	1780484	1781005	CDS	+	slr1970	522	6.68831	0.760491	0.0142769	-0.0331577	0.96438
NC_000911.1	1750681	1751067	CDS	-	sll1245	387	6.68611	0.573706	0.0317109	-0.133848	0.818973
NC_000911.1	1881917	1883311	CDS	+	slr1285	1395	6.68558	0.200115	0.657791	-0.180964	0.843045
NC_000911.1	671759	671911	5'UTR	+	slr1376	153	6.68458	0.313619	0.296081	-0.301297	0.545006
NC_000911.1	1514130	1515338	CDS	-	sll0250	1209	6.68442	0.665508	0.0391709	-0.282525	0.630873
NC_000911.1	3458282	3459397	CDS	+	slr1656	1116	6.68421	0.637777	0.0360807	-0.251669	0.656688
NC_000911.1	1949613	1952270	CDS	+	slr1670	2658	6.68342	0.777859	0.0179706	0.120697	0.873915
NC_000911.1	3331045	3331587	CDS	+	slr0655	543	6.68288	0.838961	0.00348384	0.136154	0.832164
NC_000911.1	1261355	1261993	CDS	+	slr2135	639	6.68282	0.366159	0.517726	0.349306	0.742676
NC_000911.1	1002633	1004777	CDS	-	sll1454	2145	6.68262	-0.208947	0.62027	-0.290065	0.668044
NC_000911.1	1478988	1479782	CDS	+	slr1724	795	6.68188	-0.115954	0.72957	-0.128458	0.836464
NC_000911.1	1620276	1620539	CDS	+	ssr3571	264	6.68159	0.454378	0.0865355	0.10653	0.858388
NC_000911.1	1356550	1357626	CDS	-	sll0844	1077	6.68049	0.600551	0.0312128	-0.0500819	0.94223
NC_000911.1	2080731	2080884	5'UTR	+	slr0442	154	6.68033	0.78721	0.0213415	0.0737425	0.92855
NC_000911.1	3434876	3436435	CDS	+	slr0758	1560	6.67976	0.312179	0.296197	0.229375	0.668044
NC_000911.1	2833378	2835867	CDS	+	slr0829	2490	6.67961	0.542419	0.0559307	-0.210874	0.699092
pSYSX	92267	93343	CDS	-	sll6098	1077	6.67835	0.0604097	0.884939	-0.768666	0.0966459
NC_000911.1	1942234	1942701	CDS	-	sll1086	468	6.67699	0.583819	0.0514476	1.07696	0.000305217
NC_000911.1	1823570	1823686	CDS	+	smr0010	117	6.67628	-0.418624	0.135598	0.250229	0.591421
NC_000911.1	1404839	1405372	CDS	+	slr1260	534	6.67618	0.767451	0.0142766	0.800191	0.0322442
NC_000911.1	445061	445924	CDS	-	sll0634	864	6.67522	0.974675	0.00269286	0.0342321	0.965767
NC_000911.1	2816066	2816320	CDS	-	ssl1046	255	6.67493	-1.10342	0.000177554	-1.40372	3.97752e-08
NC_000911.1	420502	421731	CDS	+	slr0682	1230	6.67489	0.74026	0.00859805	0.245918	0.631714
NC_000911.1	632094	632144	5'UTR	-	ssl1911	51	6.67482	0.751867	0.167161	-0.33354	0.765727
NC_000911.1	1797552	1798658	CDS	-	sll1878	1107	6.67421	0.365583	0.188402	-0.251042	0.595699
NC_000911.1	3390028	3391602	CDS	-	sll1484	1575	6.6738	-0.131774	0.6941	-0.371506	0.409562
NC_000911.1	3002966	3004453	CDS	+	slr0121	1488	6.6735	-0.166069	0.572346	-0.0170674	0.978174
NC_000911.1	1523796	1523984	CDS	-	ssl0452	189	6.6729	-0.418689	0.340276	-1.14574	0.0106285
NC_000911.1	3373719	3374765	CDS	-	sll1491	1047	6.66999	-0.327584	0.451417	-0.219965	0.789823
NC_000911.1	955805	956116	CDS	+	slr1838	312	6.66788	0.22662	0.461293	-0.163197	0.788436
NC_000911.1	1716379	1716900	CDS	+	slr0823	522	6.66782	-0.0601024	0.856401	0.0947058	0.873466
NC_000911.1	2543725	2544323	CDS	-	SGL_RS13700	599	6.66696	0.441466	0.127588	0.00643666	0.995
NC_000911.1	2518321	2521857	CDS	+	slr0222	3537	6.66503	0.645344	0.0181119	-0.149776	0.797618
pSYSM	61202	64831	CDS	-	sll5060	3630	6.66255	1.16465	1.93178e-05	0.464025	0.250091
NC_000911.1	269773	270435	CDS	-	sll1663	663	6.6622	0.445488	0.14924	0.000469024	1
NC_000911.1	2378981	2381095	CDS	+	slr0378	2115	6.66156	0.497634	0.0612865	-0.010046	0.988182
NC_000911.1	2544374	2544997	CDS	-	sll0413	624	6.65964	0.454959	0.120516	-0.213332	0.701264
NC_000911.1	3156523	3156759	5'UTR	+	slr0032	237	6.65868	0.362578	0.173559	0.114507	0.844963
NC_000911.1	2000815	2002194	CDS	+	slr0938	1380	6.65751	0.313781	0.232512	-0.402418	0.285951
NC_000911.1	2708257	2708958	CDS	-	sll0374	702	6.65699	-0.162516	0.704375	0.0853422	0.919728
NC_000911.1	1434901	1435623	CDS	+	slr1990	723	6.65647	0.654538	0.0191249	0.201111	0.712592
pSYSX	94710	97901	CDS	+	slr6102	3192	6.65638	0.392774	0.174893	-0.247897	0.630074
NC_000911.1	1030199	1031201	5'UTR	+	slr1227	1003	6.65625	-0.396161	0.184972	-0.429616	0.316614
NC_000911.1	1494758	1496830	CDS	+	slr1729	2073	6.65542	0.860624	0.00554536	0.0455972	0.954456
NC_000911.1	1764835	1766925	CDS	-	sll1895	2091	6.65487	0.140094	0.63646	0.260212	0.572037
NC_000911.1	3490014	3491501	CDS	-	sll0445	1488	6.65296	-0.191899	0.527908	-0.546984	0.126365
NC_000911.1	1229971	1231167	CDS	-	sll1766	1197	6.65253	-0.0724203	0.858341	-0.0302046	0.968981
NC_000911.1	1975029	1975055	5'UTR	+	slr1686	27	6.65168	0.985589	0.00626705	0.133564	0.872392
NC_000911.1	1435645	1436658	CDS	+	slr1991	1014	6.65111	0.616361	0.023155	-0.0997355	0.873083
NC_000911.1	3338682	3339485	CDS	+	slr0661	804	6.65068	0.423445	0.121236	-0.0949203	0.878191
NC_000911.1	1470610	1471335	CDS	+	slr1718	726	6.64923	0.265532	0.400514	-0.17169	0.7874
NC_000911.1	1576765	1578552	CDS	+	slr2105	1788	6.64894	0.364687	0.173721	0.0366926	0.95485
NC_000911.1	1044915	1046366	CDS	-	sll1132	1452	6.64494	0.193897	0.504506	-0.182657	0.731257
NC_000911.1	1405436	1405975	CDS	+	slr1261	540	6.64487	0.595338	0.0521391	0.871191	0.0101286
NC_000911.1	299522	300883	CDS	+	slr1299	1362	6.64402	0.170075	0.593569	-0.336672	0.476983
NC_000911.1	981691	982605	CDS	-	sll1468	915	6.64385	0.0598415	0.884274	-0.33465	0.58242
NC_000911.1	690899	691264	CDS	-	sll1292	366	6.64382	-0.5222	0.0624171	0.129967	0.828327
NC_000911.1	3287354	3289264	CDS	+	slr1428	1911	6.63916	-0.137497	0.65462	-0.270113	0.551354
NC_000911.1	532868	533038	3'-UTR	+	slr1756	171	6.63881	-1.03351	0.00276819	-0.226071	0.731257
NC_000911.1	1931139	1932311	CDS	+	slr1165	1173	6.63851	0.313617	0.375155	-0.123292	0.87101
NC_000911.1	1292820	1293356	CDS	+	slr1815	537	6.63814	-0.27348	0.375155	-0.313891	0.505036
NC_000911.1	460691	460734	5'UTR	-	sll1514	44	6.63689	-0.820718	0.231066	-0.873408	0.381243
NC_000911.1	2243851	2245368	CDS	+	slr1942	1518	6.63621	0.00571056	0.982521	-0.302	0.489045
NC_000911.1	813799	815604	CDS	+	slr1149	1806	6.63513	0.383845	0.163848	-0.0810472	0.899221
pSYSM	112812	113952	5'UTR	+	slr5126	1141	6.63506	0.561214	0.0283332	0.602828	0.0579441
NC_000911.1	142559	142981	CDS	+	slr0240	423	6.63411	0.460009	0.0884696	-0.0760446	0.904337
NC_000911.1	386681	387955	CDS	+	slr1085	1275	6.63372	0.155656	0.600522	0.0216941	0.975351
NC_000911.1	690399	690866	CDS	-	sll1293	468	6.63219	-0.287074	0.331275	0.140671	0.813092
NC_000911.1	3222476	3223864	CDS	-	sll0495	1389	6.63188	0.0162341	0.960551	-0.107623	0.87101
NC_000911.1	1768291	1768695	CDS	+	slr1964	405	6.63172	0.0363683	0.915163	0.0375073	0.95507
NC_000911.1	308114	309418	CDS	-	sll1189	1305	6.63166	0.879133	0.0036244	-0.182542	0.778557
NC_000911.1	610937	611056	5'UTR	+	slr1908	120	6.6316	-0.223614	0.715542	-0.379089	0.692754
pSYSG	1920	2966	CDS	-	sll8001	1047	6.62802	-0.316147	0.348767	0.0290149	0.971117
NC_000911.1	2190933	2192051	CDS	-	sll0146	1119	6.62657	0.038303	0.907889	-0.263134	0.591421
NC_000911.1	281507	282223	CDS	-	sll1653	717	6.61887	0.239299	0.54967	-0.355279	0.575692
NC_000911.1	1587231	1587827	CDS	+	slr1505	597	6.61834	-0.0303596	0.938974	-0.0492407	0.943837
NC_000911.1	3166050	3166448	CDS	+	slr0038	399	6.61593	0.470385	0.0843898	0.118637	0.844963
NC_000911.1	1603437	1604159	CDS	-	sll1414	723	6.61573	0.149837	0.606653	-0.227826	0.631345
NC_000911.1	1795778	1797466	CDS	-	sll1879	1689	6.61549	0.382453	0.208928	-0.0796006	0.908361
NC_000911.1	2476020	2476781	CDS	+	slr0007	762	6.61487	0.203428	0.529025	-0.2789	0.590446
NC_000911.1	1100410	1102149	CDS	-	sll1276	1740	6.61364	0.629132	0.0154979	-0.175471	0.736121
NC_000911.1	811246	811296	5'UTR	-	SGL_RS18710	51	6.61298	-0.141384	0.683586	0.305885	0.54505
NC_000911.1	2966735	2967931	CDS	+	slr0626	1197	6.61101	0.242708	0.415603	-0.0568361	0.932976
NC_000911.1	1811746	1813557	CDS	+	slr1983	1812	6.61099	0.0978965	0.746161	-0.0476493	0.941054
pSYSM	71474	71818	CDS	+	slr5071	345	6.60857	0.758289	0.00877162	0.45014	0.305245
NC_000911.1	3408051	3409316	CDS	+	slr1588	1266	6.60565	0.803559	0.00572774	0.0737603	0.915948
NC_000911.1	2744987	2745766	CDS	+	slr0208	780	6.60345	0.349721	0.20185	-0.101527	0.867307
NC_000911.1	753427	754734	CDS	+	slr2013	1308	6.60332	0.399977	0.121283	-0.099792	0.862407
NC_000911.1	1084757	1087753	CDS	-	sll1353	2997	6.60301	0.333117	0.214196	-0.215879	0.653498
NC_000911.1	2384729	2385159	5'UTR	-	sll0330	431	6.60105	1.06857	0.00774797	0.0657917	0.949134
NC_000911.1	1105666	1107168	CDS	+	slr1363	1503	6.59943	-0.0312056	0.943301	-0.661831	0.0907734
NC_000911.1	2691528	2692382	CDS	-	sll0385	855	6.59919	1.02229	0.000268523	0.402549	0.366053
NC_000911.1	1291631	1292092	CDS	+	slr1813	462	6.59862	-0.206022	0.485166	0.197159	0.697358
NC_000911.1	1269407	1270900	CDS	-	sll2003	1494	6.59749	0.0737823	0.813701	-0.404741	0.315622
NC_000911.1	483326	484564	CDS	+	slr1608	1239	6.59727	0.27595	0.473908	0.149729	0.854176
NC_000911.1	2900980	2901978	CDS	+	slr0093	999	6.59719	-0.00411258	1	-0.51932	0.354998
NC_000911.1	114319	114624	CDS	+	slr0729	306	6.59589	0.985605	0.00147194	0.00146002	1
NC_000911.1	374646	375452	CDS	+	slr1071	807	6.59516	-0.112868	0.753769	0.369964	0.436868
NC_000911.1	3404545	3405249	CDS	+	slr1584	705	6.59457	0.105295	0.71815	-0.130756	0.813092
NC_000911.1	2939802	2940515	CDS	+	slr0523	714	6.59439	1.47038	6.74804e-05	0.195819	0.813092
NC_000911.1	599062	599913	CDS	+	slr2053	852	6.59411	0.292181	0.37332	-0.125501	0.858388
NC_000911.1	1286868	1288763	CDS	-	sll1699	1896	6.5912	0.259812	0.332909	-0.204534	0.668044
NC_000911.1	909603	910994	CDS	-	sll1967	1392	6.59008	0.456065	0.101954	-0.338846	0.448776
NC_000911.1	1976721	1977068	3'-UTR	+	slr1687	348	6.58674	0.275094	0.649981	-0.92589	0.252545
NC_000911.1	3293078	3294505	CDS	+	slr1431	1428	6.58464	-0.337602	0.246475	-0.244112	0.621024
NC_000911.1	2516814	2518184	CDS	-	sll0204	1371	6.58339	0.345106	0.228562	-0.0640624	0.922954
NC_000911.1	548236	549132	CDS	+	slr1768	897	6.58048	-0.385439	0.222394	-0.0782375	0.911405
NC_000911.1	1167248	1167317	5'UTR	-	ssl2598	70	6.58045	0.0764089	0.822071	0.273806	0.583639
NC_000911.1	343560	343844	3'-UTR	+	slr0974	285	6.57781	0.774981	0.0302424	-0.169128	0.832086
NC_000911.1	357245	357697	CDS	+	slr1611	453	6.57779	-0.0623679	0.887035	0.0234137	0.976691
NC_000911.1	3051772	3054936	CDS	+	slr0794	3165	6.57637	0.845475	0.00384229	-0.127633	0.847758
NC_000911.1	2026227	2026538	CDS	+	slr0957	312	6.57619	0.169566	0.563982	-0.0552783	0.930983
NC_000911.1	1319546	1320541	CDS	-	sll1625	996	6.57537	0.283143	0.316109	-0.313303	0.480637
NC_000911.1	1244731	1245309	CDS	+	slr1885	579	6.57478	0.39339	0.210072	-0.792869	0.0257134
NC_000911.1	2381748	2383127	CDS	+	slr0380	1380	6.57401	-0.00226331	1	-0.0402491	0.9509
NC_000911.1	3182315	3183007	CDS	+	slr0525	693	6.57348	0.585946	0.0416112	-0.10915	0.867307
NC_000911.1	2659905	2660804	CDS	+	slr0638	900	6.57296	0.0687911	0.820976	-0.0884496	0.88183
NC_000911.1	1283002	1283740	5'UTR	+	slr1807	739	6.57164	0.520254	0.0631044	0.0212092	0.976266
NC_000911.1	907016	907989	5'UTR	+	slr2071	974	6.57032	0.175276	0.533541	-0.142428	0.79454
NC_000911.1	3026236	3027657	CDS	+	slr0309	1422	6.5687	-0.248233	0.403252	-0.244811	0.608822
NC_000911.1	1138210	1138608	CDS	+	slr0879	399	6.56836	0.706387	0.0128328	-0.164053	0.78829
pSYSA	49431	51197	CDS	+	slr7060	1767	6.56817	0.0680738	0.867518	0.193358	0.797167
NC_000911.1	823383	824015	CDS	-	sll1825	633	6.56806	0.168618	0.541829	0.579192	0.0651307
NC_000911.1	3226340	3227266	CDS	-	sll0902	927	6.56508	-0.27369	0.316714	-0.11607	0.836864
NC_000911.1	3115062	3115571	3'-UTR	-	sll0662	510	6.56492	1.15732	0.00011296	0.320865	0.544045
NC_000911.1	1077755	1078612	CDS	+	slr1442	858	6.56477	0.040352	0.905078	0.110442	0.864026
NC_000911.1	95236	95808	CDS	+	slr1130	573	6.56386	1.60668	1.5283e-08	0.432366	0.3458
NC_000911.1	2047495	2048130	CDS	-	sll1532	636	6.56353	0.116553	0.704283	-0.0666679	0.916819
NC_000911.1	2932510	2933184	CDS	+	slr0520	675	6.56325	0.99577	0.00169088	0.0954838	0.900457
NC_000911.1	450740	451651	CDS	+	slr1593	912	6.56086	0.00660996	0.981481	-0.188933	0.743483
NC_000911.1	550563	552170	CDS	+	slr1771	1608	6.55998	0.663579	0.0121518	0.261171	0.570686
NC_000911.1	1142501	1142893	CDS	-	sll0872	393	6.5594	-0.69305	0.00868745	-0.597433	0.0598571
NC_000911.1	2481361	2481888	CDS	+	slr0013	528	6.55725	-0.199935	0.499969	0.0213584	0.975351
NC_000911.1	391899	393104	CDS	-	sll1023	1206	6.55721	0.327671	0.245985	-0.45977	0.246118
NC_000911.1	329555	331060	CDS	-	sll0936	1506	6.55676	0.422362	0.113566	-0.0208375	0.975351
NC_000911.1	389175	390353	CDS	-	sll1025	1179	6.55464	0.662599	0.0152871	-0.316026	0.485761
NC_000911.1	1811130	1811501	CDS	+	slr1982	372	6.5543	-0.19557	0.510603	0.13566	0.813092
NC_000911.1	2318011	2319627	CDS	-	sll0166	1617	6.55412	0.432593	0.0989859	0.252428	0.57348
NC_000911.1	55669	56550	CDS	-	sll1395	882	6.5524	0.770433	0.00616253	-0.186278	0.743607
NC_000911.1	376485	377639	CDS	+	slr1073	1155	6.55209	-0.0689059	0.847504	0.146376	0.81152
NC_000911.1	2298606	2299118	CDS	-	sll0293	513	6.55141	0.165726	0.708375	0.140215	0.87678
NC_000911.1	935409	936704	CDS	-	sll1734	1296	6.55093	-0.542904	0.0465042	-0.147252	0.792621
NC_000911.1	1719644	1720576	CDS	-	sll1263	933	6.55069	0.278376	0.296081	-0.0361772	0.95485
NC_000911.1	2147548	2148033	CDS	+	slr0398	486	6.54892	0.13003	0.645051	-0.173846	0.72741
NC_000911.1	555262	555606	CDS	+	slr1847	345	6.5488	0.407289	0.168863	-0.128407	0.842295
NC_000911.1	1133879	1135108	CDS	+	slr0876	1230	6.54786	-0.205498	0.515327	-0.548075	0.151513
NC_000911.1	746303	747019	CDS	-	sll1925	717	6.54538	-0.313242	0.243023	-0.418578	0.254799
NC_000911.1	1060901	1061239	CDS	+	slr1437	339	6.5446	-0.340199	0.414355	-0.800124	0.098389
NC_000911.1	2237134	2238189	CDS	+	slr1938	1056	6.54343	0.157897	0.566913	0.368436	0.344309
NC_000911.1	576934	579696	CDS	-	sll1941	2763	6.54295	0.221666	0.447522	-0.109279	0.858904
NC_000911.1	466588	467037	CDS	+	slr1600	450	6.54016	0.294189	0.390408	-0.33304	0.547613
NC_000911.1	1751111	1751310	3'-UTR	-	sll1244	200	6.53916	0.237707	0.415925	-0.157333	0.78829
NC_000911.1	3417013	3417402	CDS	+	SGL_RS19135	390	6.53912	-0.889193	0.222768	-0.916685	0.386603
NC_000911.1	3121972	3123069	CDS	-	sll0657	1098	6.53819	-0.143466	0.62807	-0.438707	0.229458
NC_000911.1	2610706	2612715	CDS	-	sll0459	2010	6.53719	0.243332	0.375574	-0.162036	0.761068
NC_000911.1	906972	907826	CDS	+	slr2070	855	6.53705	0.137022	0.631223	-0.134293	0.810209
NC_000911.1	1109620	1111044	CDS	-	sll1273	1425	6.53703	0.159017	0.578591	-0.17826	0.728842
NC_000911.1	2057469	2060975	CDS	-	sll1527	3507	6.53408	0.469159	0.069445	-0.453343	0.215467
NC_000911.1	215504	216229	CDS	-	sll1032	726	6.53361	0.0822775	0.783635	-0.0897094	0.878711
NC_000911.1	1584521	1584612	3'-UTR	-	sll1426	92	6.53288	-0.0161523	0.985392	0.115319	0.905142
NC_000911.1	309649	312171	CDS	+	slr1305	2523	6.53234	0.729451	0.0045197	-0.165627	0.755972
NC_000911.1	3557481	3559088	CDS	+	slr0599	1608	6.53123	0.435664	0.0899682	0.152806	0.776494
NC_000911.1	274502	275680	CDS	-	sll1659	1179	6.53027	0.349484	0.210101	0.12438	0.836547
NC_000911.1	74995	75804	CDS	+	slr1120	810	6.53012	0.904358	0.0383423	-0.0356722	0.975351
pSYSG	25147	27345	CDS	+	slr8030	2199	6.52898	-0.0773217	0.825936	-0.271722	0.571341
NC_000911.1	928806	929885	CDS	-	sll1739	1080	6.52754	0.617427	0.022149	0.184262	0.732574
NC_000911.1	2411067	2412110	CDS	-	sll0759	1044	6.52657	0.769832	0.00426711	0.375649	0.381243
NC_000911.1	2442058	2443308	CDS	+	slr0351	1251	6.52643	0.107751	0.71815	-0.188144	0.710687
NC_000911.1	399275	400600	CDS	-	sll1018	1326	6.52603	0.503892	0.0700151	-0.135281	0.824342
NC_000911.1	2626573	2627874	CDS	-	sll0455	1302	6.52603	0.47802	0.0738446	-0.140776	0.8079
NC_000911.1	1620536	1620796	CDS	+	SGL_RS09450	261	6.52504	0.512051	0.0436823	0.256089	0.557983
NC_000911.1	618897	619214	5'UTR	+	slr1915	318	6.52441	0.183656	0.743869	0.349042	0.722537
NC_000911.1	2250475	2250631	3'-UTR	+	ssr3307	157	6.52242	0.519935	0.04991	-0.109851	0.855512
NC_000911.1	1672071	1673495	CDS	-	sll1226	1425	6.52221	-0.054566	0.87304	0.307824	0.47703
NC_000911.1	1292215	1292679	CDS	+	slr1814	465	6.522	-0.193633	0.49568	0.210153	0.652718
NC_000911.1	1595285	1596619	CDS	+	slr1509	1335	6.52167	0.221422	0.44629	-0.291757	0.52701
NC_000911.1	2954593	2956089	CDS	+	slr0618	1497	6.5202	0.529054	0.0379374	-0.142541	0.792891
NC_000911.1	3228463	3228693	CDS	+	SGL_RS16815	231	6.51999	0.0798243	0.821796	0.143239	0.831017
NC_000911.1	815703	816215	CDS	+	slr1150	513	6.5196	0.0480385	0.915163	-0.149324	0.867307
NC_000911.1	324831	326006	CDS	+	slr0965	1176	6.51944	0.193084	0.51259	-0.304493	0.50118
NC_000911.1	194310	194801	CDS	+	slr1097	492	6.51907	-0.260866	0.394003	-0.278732	0.562351
NC_000911.1	722570	723862	CDS	+	slr1703	1293	6.51906	0.0879728	0.786207	-0.240151	0.635042
NC_000911.1	2437235	2437888	CDS	-	sll0320	654	6.51855	-0.0415846	0.923766	0.113701	0.875382
NC_000911.1	2212505	2213707	CDS	+	slr1924	1203	6.51699	0.145678	0.617646	0.0319107	0.95891
NC_000911.1	2963397	2964512	CDS	+	slr0624	1116	6.51697	0.174859	0.532427	-0.171591	0.737753
NC_000911.1	794764	795900	CDS	+	slr1140	1137	6.51596	0.798911	0.0131058	-0.132284	0.857424
NC_000911.1	2564465	2565445	CDS	+	slr0050	981	6.51119	0.518154	0.0562686	-0.196638	0.709239
NC_000911.1	1325405	1325477	5'UTR	-	sll1621	73	6.50974	-0.366297	0.222768	0.0787189	0.905142
NC_000911.1	1944586	1945374	CDS	+	slr1174	789	6.50634	0.103621	0.719099	0.0383532	0.950917
NC_000911.1	701138	701350	CDS	-	ssl2542	213	6.50353	1.66769	0.000816487	-0.515848	0.553332
NC_000911.1	3320075	3321736	CDS	-	sll0631	1662	6.50335	0.340687	0.234486	-0.251975	0.61093
NC_000911.1	2334042	2334812	CDS	-	sll0157	771	6.50278	0.968187	0.00665109	0.085983	0.919728
NC_000911.1	1835747	1836649	CDS	-	sll1378	903	6.50153	0.148327	0.641035	-0.386374	0.391327
NC_000911.1	2188230	2190236	CDS	-	sll0147	2007	6.49942	0.301238	0.261982	-0.0770032	0.900006
NC_000911.1	1278293	1280542	CDS	+	slr1805	2250	6.4993	0.904935	0.000349134	0.140924	0.796886
NC_000911.1	2964570	2966033	CDS	+	slr0625	1464	6.49873	-0.0405047	0.905811	-0.393001	0.307738
NC_000911.1	2426297	2427787	CDS	-	sll0325	1491	6.49773	0.743025	0.00693339	-0.0320291	0.961151
NC_000911.1	3465779	3467743	CDS	+	slr1661	1965	6.49677	-0.132653	0.653286	-0.358858	0.363387
NC_000911.1	736435	737811	CDS	-	sll1572	1377	6.49656	-0.139756	0.643782	-0.3816	0.345672
NC_000911.1	540863	542065	CDS	+	slr1763	1203	6.49646	0.0300458	0.934543	-0.31227	0.570938
NC_000911.1	2775767	2777296	CDS	+	slr0904	1530	6.49633	0.41169	0.150408	-0.111019	0.862407
NC_000911.1	2344152	2345759	CDS	+	slr0360	1608	6.49368	0.00498583	0.984398	-0.558221	0.127531
NC_000911.1	596455	596497	5'UTR	+	slr2051	43	6.49331	-0.349277	0.378245	0.173571	0.828211
NC_000911.1	3423032	3424381	CDS	+	slr0753	1350	6.49189	-0.11332	0.793829	-1.04473	0.0052433
NC_000911.1	1152549	1153292	CDS	+	slr0886	744	6.4917	0.290099	0.281229	-0.147822	0.788436
NC_000911.1	2290089	2290421	CDS	+	slr0334	333	6.49168	-0.212059	0.594149	-0.393863	0.489121
NC_000911.1	1886153	1886737	CDS	+	slr1288	585	6.48987	1.49659	4.07523e-05	0.0856897	0.922954
NC_000911.1	2148253	2149233	CDS	+	slr0399	981	6.48961	1.12555	0.000449244	0.380512	0.47703
NC_000911.1	3507027	3507452	CDS	+	slr0455	426	6.48951	0.546047	0.0340588	0.127353	0.822005
NC_000911.1	930907	931389	CDS	-	sll1737	483	6.48834	-0.143353	0.64165	-0.331178	0.440053
NC_000911.1	992821	993483	CDS	-	sll1461	663	6.48573	0.142866	0.607031	-0.134968	0.800535
NC_000911.1	904115	905506	CDS	+	slr1216	1392	6.48473	0.0256742	0.936496	-0.29599	0.52962
NC_000911.1	1939865	1940506	CDS	-	sll1089	642	6.48351	-0.325716	0.25467	-0.274729	0.551354
NC_000911.1	2445427	2446223	5'UTR	-	SGL_RS18995	797	6.48179	0.368893	0.173269	0.31601	0.463709
NC_000911.1	256698	257279	CDS	+	slr1790	582	6.48094	0.527046	0.0441732	-0.0270964	0.965755
NC_000911.1	3536423	3537219	3'-UTR	+	slr0587	797	6.47913	0.165866	0.634559	0.258334	0.656688
NC_000911.1	475873	477399	CDS	-	sll1503	1527	6.47833	0.206476	0.464672	0.0996797	0.867307
NC_000911.1	1655141	1655409	3'-UTR	+	ssr2194	269	6.47792	0.149629	0.772116	0.641864	0.363836
NC_000911.1	595733	596311	CDS	+	slr2049	579	6.47581	-0.0495092	0.905078	0.0222322	0.976691
NC_000911.1	1969468	1970430	CDS	+	slr1681	963	6.47495	-0.655464	0.0398228	-0.485824	0.284674
NC_000911.1	2035067	2035432	CDS	+	slr1623	366	6.47482	0.228647	0.464672	-0.0685062	0.919728
NC_000911.1	594454	595650	CDS	+	slr2048	1197	6.47374	0.55927	0.111836	0.219119	0.759105
NC_000911.1	2004626	2006095	CDS	+	slr0940	1470	6.47224	0.844959	0.00108335	0.303208	0.482925
NC_000911.1	1899700	1901148	CDS	+	slr1531	1449	6.47082	0.499127	0.0495158	-0.0501333	0.936795
NC_000911.1	506157	506251	3'-UTR	-	sll1009	95	6.46929	-0.848203	0.0117975	-0.908223	0.012211
NC_000911.1	498076	501096	CDS	+	slr1048	3021	6.46716	0.474058	0.0590716	-0.029422	0.960717
NC_000911.1	512615	514633	CDS	+	slr1056	2019	6.46695	-0.0732242	0.839897	-0.0573099	0.933174
NC_000911.1	2886039	2886181	5'UTR	+	slr0082	143	6.46644	0.695606	0.0709461	0.556936	0.353011
NC_000911.1	622248	622649	3'-UTR	+	slr1918	402	6.46466	0.586883	0.0277088	0.148059	0.793993
pSYSA	8531	11458	CDS	+	slr7011	2928	6.46294	0.0166563	0.963389	0.656452	0.144094
NC_000911.1	1252593	1253207	CDS	-	sll2015	615	6.46091	0.516572	0.0630722	-0.0821379	0.900467
NC_000911.1	2075381	2075971	CDS	+	slr1649	591	6.46022	0.155119	0.586505	0.113486	0.844963
NC_000911.1	228866	230566	CDS	+	slr1776	1701	6.4591	0.328196	0.242768	-0.181991	0.738134
NC_000911.1	1785835	1788372	CDS	-	sll1885	2538	6.45892	-0.112386	0.720946	-0.551931	0.103953
NC_000911.1	2724486	2724647	5'UTR	+	slr7081	162	6.45879	0.335277	0.273697	0.403357	0.385772
NC_000911.1	1487445	1488395	CDS	-	sll1594	951	6.45878	0.609	0.0464979	0.390373	0.429247
NC_000911.1	3061357	3063522	CDS	+	slr0798	2166	6.4578	0.896824	0.00852227	0.324668	0.588842
NC_000911.1	3183	3191	3'-UTR	-	sll1214	9	6.45762	-0.71397	0.0122114	-0.111374	0.858388
NC_000911.1	317850	317916	5'UTR	-	sll1184	67	6.45513	-0.678588	0.162454	-0.000497249	1
NC_000911.1	2576285	2576824	CDS	+	slr0053	540	6.45474	0.225461	0.486877	-0.106853	0.87678
NC_000911.1	1522990	1523310	CDS	+	slr0270	321	6.45428	0.822346	0.0229237	0.588017	0.273268
NC_000911.1	2280998	2281441	CDS	+	SGL_RS18975	444	6.45378	0.486773	0.0608123	0.255171	0.569005
NC_000911.1	1892918	1895425	CDS	+	slr1529	2508	6.45374	-0.119762	0.683752	-0.295095	0.471729
NC_000911.1	960156	961094	CDS	+	slr1842	939	6.45274	0.0198592	0.951939	-0.403205	0.353011
NC_000911.1	1808922	1810946	CDS	-	sll1871	2025	6.45138	0.199942	0.502259	-0.0364932	0.95485
NC_000911.1	2032892	2033129	3'-UTR	+	ssr2723	238	6.45097	0.445455	0.101651	0.195173	0.709239
NC_000911.1	80938	81690	CDS	+	slr1122	753	6.45083	0.984842	0.00124287	-0.236982	0.6876
NC_000911.1	146724	146831	CDS	-	SGL_RS18650	108	6.44794	0.299713	0.389396	0.598834	0.192786
NC_000911.1	494828	495619	CDS	+	slr1045	792	6.44762	0.999395	0.00463973	-0.0438044	0.958628
NC_000911.1	113025	114188	CDS	+	slr0728	1164	6.44587	0.846154	0.0024468	-0.100871	0.87678
NC_000911.1	2464527	2465009	CDS	+	slr0001	483	6.44194	0.327128	0.22492	0.102179	0.862934
NC_000911.1	1947325	1948824	CDS	-	sll1566	1500	6.44083	0.892355	0.00418398	0.996786	0.00261973
NC_000911.1	2416091	2416693	CDS	-	sll0755	603	6.43969	0.712831	0.0092142	0.095005	0.88183
pSYSM	65758	66342	CDS	-	sll5063	585	6.43844	1.7592	4.20604e-07	0.931183	0.025489
NC_000911.1	1635746	1636702	CDS	+	slr2123	957	6.43761	0.381545	0.165278	0.164903	0.770151
NC_000911.1	109222	110313	CDS	+	slr0723	1092	6.43632	1.39428	6.98732e-06	-0.00459592	0.998009
NC_000911.1	2552177	2552962	CDS	-	sll0405	786	6.43608	0.0626461	0.840542	0.161708	0.769235
NC_000911.1	1357740	1358837	CDS	-	sll0843	1098	6.43509	0.345815	0.344749	-0.0850822	0.919363
NC_000911.1	410315	414544	CDS	-	sll0654	4230	6.43471	0.785078	0.0047894	-0.29325	0.545006
NC_000911.1	2610073	2610516	CDS	+	slr0474	444	6.43407	-0.341685	0.301111	-0.481954	0.2877
NC_000911.1	3521783	3522367	CDS	-	sll1109	585	6.43393	-0.00900053	0.989954	-0.055583	0.941764
NC_000911.1	2225245	2225277	3'-UTR	-	sll1862	33	6.43096	0.716582	0.106683	-0.328737	0.699092
NC_000911.1	933157	934293	CDS	+	slr1830	1137	6.43017	-0.0564601	0.861789	-0.0804924	0.891751
NC_000911.1	1939518	1939781	CDS	+	SGL_RS11050	264	6.43007	-0.0190221	0.974358	-0.469056	0.405148
NC_000911.1	1211638	1212420	CDS	-	sll1774	783	6.42741	0.184441	0.510336	0.414693	0.274169
NC_000911.1	2639627	2640580	CDS	-	sll0681	954	6.42636	-0.0829174	0.837131	-0.85897	0.0155978
NC_000911.1	2646623	2647282	CDS	+	slr0630	660	6.42606	0.521988	0.0421724	-0.100973	0.862407
NC_000911.1	2334877	2335503	CDS	-	sll0156	627	6.42474	0.726664	0.0463633	0.262882	0.711296
NC_000911.1	2406130	2406966	CDS	-	sll0765	837	6.42409	0.594836	0.0245855	-0.0180121	0.978032
NC_000911.1	1405981	1406847	CDS	+	slr1262	867	6.42355	0.695612	0.0222502	0.58552	0.161535
NC_000911.1	2006824	2007807	CDS	+	slr0942	984	6.42343	-0.102083	0.736719	-0.252369	0.562002
NC_000911.1	1543036	1543701	CDS	+	slr2084	666	6.4233	-0.109316	0.754686	0.265803	0.59369
NC_000911.1	1052431	1052517	5'UTR	+	ssr2062	87	6.42303	-1.10601	0.00108335	-0.218519	0.734779
NC_000911.1	2424368	2425390	CDS	+	slr0784	1023	6.42095	0.543423	0.0835698	0.0893751	0.904054
NC_000911.1	454712	456586	CDS	-	sll1516	1875	6.41988	0.800622	0.00925211	0.134655	0.846266
NC_000911.1	2007850	2008752	CDS	+	slr0943	903	6.41986	-0.279786	0.328256	-0.0472441	0.941729
NC_000911.1	1610784	1611573	5'UTR	+	slr1520	790	6.41984	0.520968	0.0419346	0.00138763	1
NC_000911.1	1906170	1907744	CDS	-	sll1433	1575	6.41973	0.138452	0.632171	-0.376138	0.352435
NC_000911.1	1039196	1039732	CDS	+	slr1232	537	6.41919	-0.767947	0.0326675	-0.497318	0.354998
NC_000911.1	1493025	1494701	CDS	+	slr1728	1677	6.41782	1.04284	0.000268435	-0.087868	0.898895
NC_000911.1	1749146	1750510	CDS	+	slr1351	1365	6.41646	-0.0765552	0.825161	-0.44864	0.262465
NC_000911.1	705307	706017	CDS	-	sll1286	711	6.413	-1.04046	0.00287983	-0.960815	0.00930559
NC_000911.1	3395763	3398261	CDS	-	sll1477	2499	6.41226	0.977366	0.00109057	-0.549073	0.200158
NC_000911.1	2076547	2078340	CDS	-	sll1521	1794	6.41194	0.43352	0.157095	0.118747	0.862407
NC_000911.1	716309	719665	CDS	-	sll1582	3357	6.41098	0.517718	0.0465984	-0.289998	0.506262
NC_000911.1	3262064	3262459	CDS	-	sll0525	396	6.40862	0.509627	0.0946936	-0.117691	0.863294
NC_000911.1	2330147	2330359	CDS	-	ssl0294	213	6.40764	0.146274	0.660504	-0.0216976	0.976691
NC_000911.1	3476642	3477484	CDS	+	slr1668	843	6.40691	-0.0937538	0.77955	-0.0100312	0.988192
NC_000911.1	3536464	3537630	CDS	-	sll0578	1167	6.40652	1.17821	0.000155454	-0.00940786	0.992373
NC_000911.1	2104439	2104912	CDS	-	sll0272	474	6.40612	-0.0789031	0.798101	0.0460871	0.940056
NC_000911.1	1268388	1269410	CDS	+	slr2141	1023	6.40531	0.558793	0.0432382	0.207449	0.695608
NC_000911.1	1468153	1468959	CDS	+	slr1717	807	6.40514	-0.12001	0.700539	-0.0484164	0.940056
NC_000911.1	1558267	1558426	3'-UTR	-	ssl3769	160	6.40481	1.78828	1.47266e-09	0.17947	0.78639
NC_000911.1	2591953	2593107	CDS	+	slr0064	1155	6.40428	0.474942	0.0673126	-0.0208118	0.975351
NC_000911.1	2014908	2016818	CDS	-	sll0912	1911	6.40332	0.405734	0.125028	-0.327712	0.436868
NC_000911.1	194877	195617	CDS	+	slr1098	741	6.40179	0.344124	0.241365	-0.113174	0.861854
NC_000911.1	1457213	1459930	CDS	-	sll1614	2718	6.40134	0.682459	0.0190499	-0.463964	0.284311
NC_000911.1	679690	680178	CDS	+	slr1383	489	6.40121	0.603953	0.0296137	-0.0862547	0.894825
NC_000911.1	2145998	2145999	3'-UTR	-	sll0359	2	6.40114	-0.0582828	0.856401	-0.00939714	0.988192
NC_000911.1	1832360	1833169	CDS	+	slr1474	810	6.40107	0.924195	0.000712926	-0.205243	0.700584
NC_000911.1	1352256	1353431	CDS	+	slr0861	1176	6.40004	0.417156	0.112717	-0.153502	0.7808
NC_000911.1	170572	171840	CDS	+	slr1411	1269	6.40003	0.745198	0.00889141	-0.31032	0.527611
NC_000911.1	1610727	1611464	CDS	+	slr1519	738	6.39931	0.48088	0.0596458	0.00530734	0.995716
NC_000911.1	1833655	1834299	CDS	-	sll1380	645	6.39913	0.0725094	0.820746	-0.0832437	0.89496
NC_000911.1	1437373	1438602	CDS	+	slr1993	1230	6.39584	0.0635678	0.836702	-0.409003	0.2877
NC_000911.1	2246867	2248483	CDS	+	slr1944	1617	6.39424	-0.119502	0.687667	0.0428907	0.946917
NC_000911.1	1730166	1731206	CDS	-	sll1254	1041	6.39357	0.0111828	0.9677	-0.0578825	0.924058
NC_000911.1	800034	801206	CDS	-	sll1077	1173	6.39266	-0.336667	0.302071	-0.658179	0.0891664
NC_000911.1	1130313	1131683	CDS	-	sll0877	1371	6.39168	0.148674	0.602545	-0.330055	0.427392
NC_000911.1	335624	335716	5'UTR	-	sll0934	93	6.39029	0.380942	0.160548	-0.139232	0.810209
NC_000911.1	2396630	2396741	3'-UTR	+	slr0772	112	6.38862	-1.12104	0.0205176	-0.830662	0.200241
NC_000911.1	2929703	2930755	CDS	-	sll0473	1053	6.38749	0.583517	0.095408	0.181432	0.810653
NC_000911.1	561188	561658	CDS	-	sll1749	471	6.3829	0.274499	0.297606	0.104424	0.855512
NC_000911.1	1339683	1341122	CDS	+	slr0854	1440	6.38245	0.844218	0.00383539	0.144859	0.823749
NC_000911.1	383300	383794	CDS	+	SGL_RS18675	495	6.37861	-0.0622887	0.878868	-0.0345631	0.96272
NC_000911.1	669759	670949	CDS	-	sll0980	1191	6.37819	0.653815	0.020145	0.301406	0.533868
NC_000911.1	3497389	3498771	CDS	-	sll0441	1383	6.37715	-0.0359413	0.943096	0.225447	0.743113
NC_000911.1	911357	912883	CDS	+	slr2072	1527	6.37638	0.550749	0.0465587	-0.172881	0.761068
NC_000911.1	3047714	3048271	CDS	+	slr0789	558	6.37467	2.06647	4.6346e-09	0.768651	0.102867
NC_000911.1	2961619	2962647	CDS	-	sll0585	1029	6.37254	0.431636	0.0988958	-0.102924	0.86179
NC_000911.1	2140396	2140562	3'-UTR	+	slr0394	167	6.37234	-0.549336	0.11193	-0.0587409	0.942317
NC_000911.1	3425538	3426518	CDS	-	sll0728	981	6.36901	0.71414	0.0116082	-0.0426603	0.952768
NC_000911.1	1561425	1561524	3'-UTR	+	slr2094	100	6.36736	-0.275125	0.356033	-0.209855	0.685982
NC_000911.1	440610	441986	CDS	-	sll0638	1377	6.36727	0.207852	0.456117	-0.132215	0.813363
NC_000911.1	3183014	3183796	CDS	+	slr0526	783	6.3654	0.706867	0.00848317	-0.178149	0.742981
NC_000911.1	3020301	3021821	CDS	+	slr0306	1521	6.36469	0.44485	0.0881865	0.0404348	0.9509
NC_000911.1	977932	978867	CDS	+	slr1540	936	6.36454	0.146742	0.622866	-0.234375	0.628912
NC_000911.1	390353	390634	CDS	-	ssl1972	282	6.3615	0.344679	0.219204	-0.161142	0.7808
NC_000911.1	1980365	1981471	CDS	-	sll1555	1107	6.36087	0.381792	0.167761	-0.0285423	0.96438
NC_000911.1	1281361	1283193	CDS	-	sll1703	1833	6.35989	0.678522	0.00893109	-0.378308	0.353011
NC_000911.1	414871	415404	CDS	+	slr0676	534	6.35966	0.202958	0.576104	-0.328877	0.565174
NC_000911.1	1056119	1056466	CDS	+	slr1241	348	6.3589	-0.506336	0.285692	-0.309495	0.718267
NC_000911.1	3566761	3567720	CDS	+	slr0605	960	6.35763	0.723841	0.0050426	0.0157604	0.978574
NC_000911.1	1654943	1655140	CDS	+	ssr2194	198	6.35706	0.178681	0.729503	0.581616	0.433776
NC_000911.1	1065660	1069010	CDS	-	sll1360	3351	6.35553	0.387915	0.13986	-0.0476241	0.940056
NC_000911.1	627572	629272	CDS	+	slr1919	1701	6.35522	0.595878	0.0993162	0.287579	0.668044
NC_000911.1	862167	862219	5'UTR	-	ssl2233	53	6.35383	0.288669	0.325879	-0.090024	0.887644
NC_000911.1	2705984	2706034	5'UTR	-	sll0376	51	6.3522	-0.399543	0.26028	-0.565607	0.233801
NC_000911.1	2456935	2458278	CDS	+	slr0357	1344	6.35185	0.403861	0.147047	-0.109473	0.859937
NC_000911.1	1658441	1658510	3'-UTR	-	sll1234	70	6.35095	-0.214361	0.528178	0.11057	0.871641
NC_000911.1	2039543	2041593	5'UTR	+	slr1628	2051	6.34922	0.473264	0.0723584	-0.178648	0.731401
NC_000911.1	323805	324731	CDS	+	slr0964	927	6.34833	0.278006	0.295548	-0.379899	0.3325
NC_000911.1	2311377	2312495	CDS	-	sll0171	1119	6.34802	0.606085	0.0210046	-0.380985	0.353011
NC_000911.1	3242711	3243781	CDS	-	sll0536	1071	6.34761	0.118786	0.698475	-0.025297	0.971182
NC_000911.1	2541864	2542724	CDS	-	sll0414	861	6.34742	0.231323	0.411196	-0.222327	0.641799
NC_000911.1	523016	523798	CDS	-	sll1001	783	6.34732	0.425829	0.113566	-0.459381	0.224136
NC_000911.1	3292177	3292884	CDS	-	sll1333	708	6.34434	0.352128	0.244347	0.154606	0.809726
NC_000911.1	2710511	2711107	CDS	-	sll0372	597	6.34412	0.0773843	0.79875	-0.465849	0.201686
pSYSA	26352	27608	CDS	-	sll7028	1257	6.34411	0.172627	0.67271	-0.18958	0.813092
NC_000911.1	348293	348700	5'UTR	+	sll5062	408	6.34314	0.100139	0.729753	0.771209	0.00406832
NC_000911.1	2698258	2699145	CDS	-	sll0379	888	6.33948	0.62692	0.0697529	-0.162632	0.831661
NC_000911.1	3311660	3313345	CDS	+	slr1462	1686	6.33921	0.811905	0.00223399	-0.0808535	0.898895
NC_000911.1	819980	820062	5'UTR	-	sll1070	83	6.33918	-0.024445	0.959033	-0.198901	0.748806
NC_000911.1	1206947	1207993	CDS	+	slr1867	1047	6.33719	-0.152092	0.618667	-0.0861434	0.887282
NC_000911.1	146660	146723	3'-UTR	-	SGL_RS18650	64	6.33665	0.270552	0.443671	0.62111	0.169514
NC_000911.1	2209703	2209939	CDS	-	ssl0242	237	6.33598	0.652916	0.0121264	-0.00297965	0.998925
NC_000911.1	2906797	2907429	CDS	+	slr0500	633	6.33595	0.41553	0.109677	-0.270674	0.539418
NC_000911.1	1740834	1742375	CDS	-	sll1249	1542	6.33509	0.567817	0.0761551	-0.195046	0.770151
NC_000911.1	811489	812793	CDS	+	slr1147	1305	6.33471	1.09029	0.000530902	-0.0975348	0.896526
NC_000911.1	2887534	2887643	5'UTR	+	slr0083	110	6.33417	0.537321	0.0986644	-0.329199	0.552975
NC_000911.1	745339	746124	CDS	+	slr2005	786	6.33359	0.47415	0.101651	0.0492138	0.94546
NC_000911.1	2620798	2622399	CDS	+	slr0488	1602	6.33262	0.609939	0.0180197	-0.270945	0.545006
NC_000911.1	3014390	3016696	CDS	+	slr0302	2307	6.32975	0.50984	0.0453519	-0.0105227	0.987014
NC_000911.1	2582546	2582869	CDS	+	slr0058	324	6.32962	0.366841	0.185591	0.120609	0.841549
NC_000911.1	1743443	1744192	CDS	+	slr1348	750	6.32909	0.708415	0.00607616	-0.226801	0.631345
NC_000911.1	1531264	1532286	CDS	-	sll0241	1023	6.32722	0.42024	0.132245	-0.00142164	1
NC_000911.1	2385939	2387168	CDS	+	slr0384	1230	6.32561	0.468704	0.109629	-0.190395	0.742817
NC_000911.1	756053	757195	CDS	+	slr2015	1143	6.32347	0.425893	0.132555	0.526714	0.169514
NC_000911.1	886161	886282	5'UTR	+	slr1204	122	6.3227	0.544565	0.257977	-0.398312	0.641799
pSYSA	93265	93654	CDS	+	slr7094	390	6.32264	-0.036554	0.983701	1.65657	0.0677849
NC_000911.1	2875593	2876855	CDS	+	slr0077	1263	6.32205	-0.0696316	0.832941	-0.691622	0.0201718
NC_000911.1	1777729	1779981	CDS	+	slr1969	2253	6.32147	0.575883	0.0221072	-0.300137	0.466659
NC_000911.1	465774	466493	CDS	+	slr1599	720	6.32078	0.401459	0.182054	-0.177093	0.775977
NC_000911.1	988072	989505	CDS	-	sll1464	1434	6.32	0.47978	0.0659719	-0.555338	0.0966459
NC_000911.1	2497726	2500221	CDS	+	slr0020	2496	6.31994	0.444108	0.0901989	-0.357902	0.381454
NC_000911.1	1256905	1258263	CDS	-	sll2010	1359	6.31971	0.390287	0.22054	-0.163678	0.808411
pSYSX	51619	52014	CDS	-	SGL_RS18600	396	6.31837	0.678997	0.0433812	0.0409591	0.959069
NC_000911.1	35566	36615	CDS	+	slr1485	1050	6.3159	1.48505	6.87908e-05	-0.630767	0.260093
NC_000911.1	1438704	1439426	CDS	+	slr1994	723	6.31503	-0.0710364	0.844616	-0.327653	0.485346
NC_000911.1	2216476	2219175	CDS	-	sll1864	2700	6.31357	0.498443	0.0550291	-0.231818	0.62066
NC_000911.1	1577	2098	CDS	+	slr0613	522	6.31256	0.758268	0.00554696	-0.156866	0.789941
NC_000911.1	2286186	2286746	CDS	-	sll0296	561	6.31143	0.130495	0.673166	-0.150414	0.797167
NC_000911.1	2908175	2909383	CDS	-	sll0487	1209	6.30927	0.309573	0.296943	-0.356031	0.439835
NC_000911.1	251758	253116	CDS	-	sll1673	1359	6.30833	0.24723	0.375044	0.0362819	0.95485
NC_000911.1	1597936	1598928	CDS	+	slr1511	993	6.30781	0.463065	0.102497	-0.100418	0.876529
NC_000911.1	3104142	3107102	CDS	+	slr0707	2961	6.30367	0.172524	0.547595	-0.433518	0.255076
NC_000911.1	1598972	1599538	CDS	-	sll1418	567	6.30328	0.0503232	0.867411	-0.198989	0.679215
NC_000911.1	2214685	2215804	CDS	-	sll1865	1120	6.30238	0.71024	0.00503968	-0.0883825	0.880674
NC_000911.1	1983982	1985658	CDS	+	slr1691	1677	6.30219	0.616837	0.0406351	-0.343006	0.49388
NC_000911.1	3529916	3530971	CDS	+	slr1189	1056	6.30116	0.685425	0.0143591	0.133824	0.831017
NC_000911.1	1987100	1988242	CDS	+	slr1693	1143	6.30082	0.000155557	0.995548	-0.00608032	0.994496
NC_000911.1	2956107	2957153	CDS	+	slr0619	1047	6.29943	0.304953	0.265189	-0.1036	0.862407
NC_000911.1	582238	582477	CDS	+	ssr3465	240	6.29804	0.721664	0.0153379	0.34172	0.49104
pSYSM	112352	113182	CDS	+	slr5124	831	6.29684	0.638374	0.0130246	0.555443	0.0940117
NC_000911.1	397037	398143	CDS	+	slr1090	1107	6.29606	0.250718	0.343084	-0.157049	0.761068
NC_000911.1	2329918	2330146	3'-UTR	-	ssl0294	229	6.29569	0.322788	0.316714	-0.0491863	0.949998
NC_000911.1	178237	179682	CDS	+	slr1413	1446	6.29437	0.327539	0.341514	-0.29458	0.619246
NC_000911.1	1332276	1332428	5'UTR	+	slr1744	153	6.29365	0.394617	0.169711	0.286167	0.553332
pSYSM	57972	60323	CDS	+	slr5058	2352	6.29306	0.895565	0.00043679	0.324357	0.438189
NC_000911.1	2110697	2111104	CDS	-	sll0268	408	6.29217	-0.129451	0.672092	-0.161434	0.765301
NC_000911.1	331144	333027	CDS	+	slr0969	1884	6.29111	0.295998	0.275877	-0.252357	0.575692
NC_000911.1	1042609	1042953	CDS	+	slr1234	345	6.29058	-0.264342	0.490321	-0.281047	0.654871
NC_000911.1	1274352	1275281	CDS	+	slr1803	930	6.29057	0.556672	0.0423275	0.151571	0.794724
NC_000911.1	1138702	1140474	CDS	+	slr0880	1773	6.2902	1.04157	0.000369371	-0.094742	0.888745
NC_000911.1	2670115	2671902	CDS	-	sll0603	1788	6.29011	0.333857	0.228669	-0.17517	0.748
NC_000911.1	2810100	2811593	CDS	+	slr0569	1494	6.28908	0.573384	0.0250843	-0.171194	0.738817
NC_000911.1	1508171	1508386	CDS	-	ssl0467	216	6.28825	-0.0522349	0.87425	0.0919051	0.876701
NC_000911.1	3379102	3379767	CDS	-	sll1488	666	6.28752	0.180838	0.541443	-0.0394295	0.954473
NC_000911.1	1224777	1225841	CDS	+	slr1874	1065	6.28715	0.186449	0.521977	-0.212772	0.670191
NC_000911.1	1222610	1222927	CDS	-	sll1769	318	6.28714	0.556859	0.0685719	0.0789978	0.912931
NC_000911.1	3217855	3218655	CDS	+	slr0544	801	6.28539	0.136771	0.736719	-0.269958	0.69092
NC_000911.1	50246	51895	CDS	+	slr1495	1650	6.2838	1.44806	1.13223e-06	-0.100092	0.887072
NC_000911.1	2144979	2145812	CDS	-	sll0360	834	6.28205	0.647268	0.00960466	-0.385111	0.312093
NC_000911.1	3351526	3352353	CDS	+	slr0666	828	6.28174	0.433096	0.0865507	-0.190142	0.689785
NC_000911.1	2854916	2856130	CDS	+	slr0842	1215	6.27931	0.616562	0.0245702	0.00734911	0.99437
NC_000911.1	2735302	2735333	5'UTR	-	sll0183	32	6.2792	-0.173914	0.589135	0.192852	0.728842
NC_000911.1	258227	259363	CDS	-	sll1670	1137	6.27859	0.118254	0.687491	0.204707	0.676672
NC_000911.1	443913	444944	CDS	-	sll0635	1032	6.27828	1.02216	0.00104693	-0.247599	0.678815
NC_000911.1	3375291	3377588	CDS	+	slr1567	2298	6.27781	0.435333	0.110118	-0.364857	0.389806
NC_000911.1	2211283	2212479	CDS	+	slr1923	1197	6.27775	0.523003	0.0474988	-0.206313	0.678815
NC_000911.1	206398	206819	3'-UTR	+	slr1105	422	6.27628	0.679652	0.0710369	0.376121	0.562586
NC_000911.1	2373343	2374788	CDS	-	sll0335	1446	6.275	-0.193903	0.522599	-0.45426	0.245828
NC_000911.1	797734	798792	CDS	-	sll1080	1059	6.2748	-0.205657	0.483287	-0.383356	0.347906
NC_000911.1	678283	679023	CDS	-	sll1298	741	6.27327	-0.153877	0.622504	-0.119913	0.841549
NC_000911.1	1277108	1277392	CDS	-	ssl3291	285	6.27256	0.361445	0.247412	0.0685965	0.924058
NC_000911.1	2735334	2735421	3'-UTR	-	SGL_RS18425	88	6.2691	-0.233247	0.445964	0.0772461	0.905142
NC_000911.1	1974868	1975574	3'-UTR	-	ssl3044	707	6.26872	0.17606	0.677838	-0.40307	0.538254
NC_000911.1	1511217	1511621	CDS	+	slr0262	405	6.26787	0.0313629	0.916776	-0.114396	0.839501
NC_000911.1	208549	209427	CDS	-	sll1036	879	6.2678	0.671767	0.0097001	0.0169478	0.978174
NC_000911.1	3541344	3542108	CDS	-	sll0575	765	6.26721	0.693001	0.00774797	-0.414676	0.284674
NC_000911.1	3459781	3460608	CDS	+	slr1657	828	6.26433	0.616183	0.0302012	0.0593754	0.930983
NC_000911.1	2107664	2110159	CDS	-	sll0270	2496	6.26424	0.539981	0.0479694	-0.413737	0.320227
NC_000911.1	3007631	3008431	CDS	-	sll0289	801	6.26383	0.657709	0.0458423	-0.131346	0.861854
NC_000911.1	467159	467200	5'UTR	+	smr0005	42	6.26268	-0.344744	0.469702	-0.370161	0.630074
NC_000911.1	2896726	2897610	CDS	+	slr0089	885	6.26156	0.23665	0.412463	-0.190487	0.719994
NC_000911.1	930148	930843	CDS	-	sll1738	696	6.25868	-0.154094	0.590132	-0.441182	0.215467
NC_000911.1	1027844	1029331	CDS	+	slr1225	1488	6.25838	0.514424	0.0604216	0.183635	0.735801
NC_000911.1	1679360	1679938	CDS	+	SGL_RS19200	579	6.25786	0.527098	0.0436654	0.314677	0.458739
NC_000911.1	1058537	1059820	CDS	+	slr1435	1284	6.25439	0.619026	0.0210075	-0.339721	0.436868
NC_000911.1	853385	853496	3'-UTR	-	sll1789	112	6.25322	-0.198767	0.484708	0.0601986	0.919873
NC_000911.1	1674944	1675660	CDS	-	sll1223	717	6.25203	0.0732299	0.821796	0.528201	0.160017
NC_000911.1	1682870	1683529	CDS	-	sll1218	660	6.24891	-0.172151	0.573562	-0.00147659	1
NC_000911.1	183850	183864	3'-UTR	+	slr1417	15	6.24842	0.112251	0.706684	0.0401178	0.9509
pSYSX	36066	37418	CDS	+	slr6041	1353	6.24816	0.853647	0.0214432	0.142467	0.867307
NC_000911.1	1684692	1684820	3'-UTR	+	ssr1375	129	6.24802	-0.218698	0.693987	-0.211989	0.836547
NC_000911.1	1700893	1701135	CDS	+	ssr1386	243	6.24772	0.0162762	0.959155	0.181575	0.733907
NC_000911.1	2785941	2786717	CDS	+	slr0912	777	6.24763	-0.218946	0.42185	-0.0526882	0.92855
NC_000911.1	1920660	1921919	CDS	+	slr1159	1260	6.24416	0.614449	0.0346751	-0.182799	0.761068
NC_000911.1	3231569	3232879	CDS	+	slr0930	1311	6.24065	0.217372	0.414903	-0.341147	0.385116
NC_000911.1	1721248	1721349	3'-UTR	-	sll1261	102	6.24051	0.311319	0.288633	-0.128764	0.836864
NC_000911.1	365077	365283	CDS	+	SGL_RS03610	207	6.24013	-0.354338	0.181506	0.247071	0.569005
pSYSM	115503	116540	CDS	-	sll5128	1038	6.23805	0.0372915	0.903392	0.290687	0.495038
NC_000911.1	833768	833820	3'-UTR	-	sll1813	53	6.23723	-0.0124223	0.983975	-0.366886	0.496529
NC_000911.1	3544207	3545133	CDS	-	sll0573	927	6.23671	0.0271195	0.93454	-0.0622513	0.92572
NC_000911.1	3492073	3493482	CDS	-	sll0443	1410	6.23577	0.165022	0.607008	-0.293644	0.553479
NC_000911.1	1693546	1694661	CDS	-	sll0816	1116	6.2344	0.581458	0.0261621	-0.244255	0.594072
NC_000911.1	2995908	2996633	CDS	+	slr0115	726	6.23422	0.955585	0.000360775	0.328677	0.458202
NC_000911.1	2222316	2222876	CDS	+	slr1930	561	6.23344	0.268919	0.469229	-0.146981	0.850693
NC_000911.1	2794938	2795375	CDS	-	sll0892	438	6.23309	0.536074	0.0335159	-0.0617857	0.91865
NC_000911.1	2613481	2613600	CDS	-	sml0002	120	6.23264	-0.323742	0.27237	0.0594679	0.92855
NC_000911.1	3382575	3383369	CDS	+	slr1573	795	6.23167	0.954515	0.000677733	-0.0857703	0.898895
NC_000911.1	757671	758753	CDS	+	slr2017	1083	6.23127	0.224254	0.494762	0.847788	0.012211
NC_000911.1	2643403	2644569	CDS	+	slr0719	1167	6.23032	0.221008	0.464607	-0.159656	0.788749
NC_000911.1	1521210	1522226	CDS	-	sll0244	1017	6.2294	0.644416	0.0109848	-0.308955	0.457159
NC_000911.1	2088680	2090023	CDS	+	slr0444	1344	6.22883	0.513578	0.0706542	-0.212922	0.69337
NC_000911.1	1926829	1927724	3'-UTR	-	ssl2148	896	6.22796	0.524692	0.0551384	-0.0893337	0.887072
NC_000911.1	3365944	3367137	CDS	-	sll1495	1194	6.22747	0.361879	0.194048	-0.113621	0.853737
NC_000911.1	2132796	2133545	CDS	+	slr0292	750	6.22685	0.820926	0.018996	-0.000632258	1
NC_000911.1	744733	744793	5'UTR	-	sll1927	61	6.22622	-1.178	0.0125392	-0.541811	0.457342
NC_000911.1	1367129	1369567	CDS	+	slr0869	2439	6.22558	0.327406	0.323598	-0.834639	0.0232566
NC_000911.1	1682097	1682327	CDS	-	SGL_RS18870	231	6.22473	0.708155	0.0113681	0.143901	0.813672
NC_000911.1	816983	817810	CDS	-	sll1071	828	6.22377	0.684857	0.0282667	-0.0195817	0.978522
NC_000911.1	2050948	2051412	CDS	+	slr1639	465	6.22374	1.18781	2.24225e-05	0.356727	0.440053
NC_000911.1	3140713	3142875	CDS	-	sll0045	2163	6.222	0.590233	0.0385581	-0.317826	0.510244
NC_000911.1	54533	55657	CDS	+	slr1498	1125	6.2184	1.07687	0.000353723	-0.00693265	0.995109
NC_000911.1	850605	851585	CDS	+	slr1901	981	6.21747	0.754388	0.0132087	-0.233662	0.68895
NC_000911.1	1181064	1181609	CDS	+	slr1406	546	6.21696	-0.676648	0.0144245	-0.323355	0.457442
NC_000911.1	1372455	1375193	CDS	-	sll1165	2739	6.21533	0.535559	0.0449119	-0.441166	0.258675
NC_000911.1	733425	734432	CDS	+	slr1706	1008	6.21489	0.703749	0.00857587	-0.108952	0.858937
NC_000911.1	680397	681572	CDS	+	slr1384	1176	6.21451	1.14916	0.000192545	-0.163051	0.813092
NC_000911.1	1814231	1815304	CDS	-	sll1869	1074	6.21451	0.435413	0.146212	0.163603	0.793227
NC_000911.1	2746288	2747334	CDS	+	slr0209	1047	6.21232	0.857528	0.00271939	-0.132691	0.836547
NC_000911.1	770930	771481	CDS	-	sll1915	552	6.21063	0.344489	0.193111	-0.260753	0.5569
NC_000911.1	1169078	1170187	CDS	-	sll1314	1110	6.20906	-0.669241	0.0473402	-0.33432	0.547808
NC_000911.1	1248284	1250176	CDS	+	slr1888	1893	6.20836	0.927255	0.00049289	0.00251101	0.999321
NC_000911.1	2405409	2406140	CDS	-	sll0766	732	6.20644	0.713898	0.0148061	0.0163009	0.980502
NC_000911.1	1643682	1644767	CDS	+	slr2130	1086	6.20604	0.359099	0.16315	0.107962	0.847769
NC_000911.1	3556111	3557094	CDS	-	sll0564	984	6.20572	0.145074	0.688733	0.00222518	1
NC_000911.1	1846949	1848241	CDS	-	sll1369	1293	6.20551	0.526114	0.0501211	0.0618049	0.922954
NC_000911.1	1612797	1614401	CDS	+	slr1521	1605	6.20527	0.896737	0.00101461	-0.206093	0.699074
NC_000911.1	1641278	1642207	CDS	-	sll1995	930	6.20212	0.439504	0.115558	0.0389703	0.95485
NC_000911.1	2314575	2314672	5'UTR	-	sll0170	98	6.20099	0.0538025	0.907889	0.227629	0.792891
NC_000911.1	2092519	2093508	CDS	-	sll0422	990	6.20008	0.207797	0.46609	-0.489184	0.183609
pSYSM	34001	34624	CDS	-	sll5034	624	6.19882	-0.245801	0.395142	0.077344	0.900576
NC_000911.1	2088130	2088492	CDS	-	sll0426	363	6.19868	-0.485756	0.0835698	-0.255754	0.583639
NC_000911.1	1875129	1875491	CDS	+	slr1279	363	6.19552	0.126556	0.699138	-0.0541656	0.940056
NC_000911.1	2303507	2304034	CDS	+	slr0171	528	6.19285	0.369083	0.1881	-0.0419809	0.9509
NC_000911.1	1095772	1096683	CDS	-	SGL_RS18755	912	6.19232	0.115323	0.697609	-0.0140163	0.980776
NC_000911.1	3075896	3078550	CDS	-	sll0779	2655	6.19229	0.619824	0.0150025	-0.0358968	0.95485
NC_000911.1	1239490	1240212	CDS	+	slr1881	723	6.19108	1.11311	0.000268493	0.11165	0.876701
pSYSA	85199	88138	CDS	-	sll7090	2940	6.19048	-0.364195	0.535845	-0.636271	0.444701
NC_000911.1	2540821	2541885	CDS	-	sll0415	1065	6.19041	0.341634	0.197976	-0.0351808	0.95485
NC_000911.1	2556814	2558319	CDS	+	slr0439	1506	6.19021	-0.088854	0.803921	-0.0652124	0.923098
NC_000911.1	2295152	2297341	CDS	+	slr0337	2190	6.18918	0.291191	0.310848	-0.46001	0.247028
NC_000911.1	3551159	3552382	CDS	+	slr0594	1224	6.18822	0.467838	0.084859	0.0205097	0.976266
NC_000911.1	2735422	2735598	CDS	-	SGL_RS18425	177	6.18742	-0.236235	0.419822	0.0654662	0.917035
NC_000911.1	2959530	2960756	CDS	-	sll0586	1227	6.18664	0.701985	0.0175921	-0.262513	0.626975
pSYSX	27957	31322	CDS	+	slr6031	3366	6.18572	0.435992	0.208072	-0.678542	0.129596
pSYSA	56954	58522	CDS	-	sll7065	1569	6.18357	-0.395023	0.471768	-0.477285	0.569825
pSYSG	6652	8619	CDS	-	sll8009	1968	6.18264	0.695561	0.0114628	-0.289473	0.545006
NC_000911.1	947511	949343	CDS	-	sll1725	1833	6.18097	0.0134334	0.96837	0.290872	0.638181
NC_000911.1	767890	768432	CDS	+	slr2024	543	6.18074	0.203569	0.495938	0.245586	0.621725
NC_000911.1	3461844	3462422	CDS	+	slr1660	579	6.18074	0.631467	0.0178327	0.230613	0.636281
NC_000911.1	1914113	1914652	CDS	-	sll1102	540	6.18068	0.0520019	0.868682	-0.0258902	0.968981
NC_000911.1	2804228	2804584	CDS	-	sll0554	357	6.18017	0.142745	0.657	-0.204046	0.71612
pSYSA	60905	62581	CDS	-	sll7067	1677	6.18007	-0.81136	0.241248	-0.248578	0.862407
NC_000911.1	2152831	2152931	5'UTR	+	slr0404	101	6.17879	0.0839964	0.782815	-0.22172	0.639376
NC_000911.1	1030195	1030989	CDS	+	slr1226	795	6.17654	-0.434613	0.129567	-0.560554	0.11995
NC_000911.1	2231639	2233036	CDS	+	slr1935	1398	6.17629	0.674876	0.0111083	-0.295686	0.511904
NC_000911.1	2718963	2720213	CDS	+	slr0427	1251	6.17515	0.610238	0.0199569	-0.391651	0.336321
NC_000911.1	2695146	2695221	5'UTR	-	sll0381	76	6.17262	0.979902	0.000784591	1.33068	9.52319e-07
NC_000911.1	679295	679510	CDS	+	ssr2315	216	6.17219	0.263506	0.458659	0.0999425	0.898895
NC_000911.1	2100463	2101980	CDS	+	slr0448	1518	6.17149	0.258459	0.354293	-0.38789	0.345672
NC_000911.1	1952323	1953810	CDS	+	slr1672	1488	6.17129	0.430992	0.186087	0.1437	0.839501
NC_000911.1	3302812	3303339	CDS	+	slr1456	528	6.1709	1.28312	0.000617065	0.382432	0.562002
pSYSG	6043	6393	CDS	-	sll8007	351	6.16938	-0.453528	0.203546	-0.438115	0.412772
NC_000911.1	3370059	3370946	CDS	+	slr1563	888	6.16869	0.890119	0.00278362	0.0803923	0.909816
NC_000911.1	1025519	1026442	CDS	+	slr1223	924	6.16839	0.589471	0.0208463	-0.0428988	0.947737
NC_000911.1	2595280	2596566	CDS	-	sll0055	1287	6.16573	0.575586	0.0332522	0.0138001	0.982226
NC_000911.1	1228237	1229067	CDS	+	slr1877	831	6.16566	0.708569	0.0279822	-0.0338011	0.965092
pSYSA	22328	24058	CDS	+	slr7024	1731	6.16506	-0.364462	0.450756	0.284925	0.73996
NC_000911.1	1407043	1408455	CDS	+	slr1263	1413	6.16438	0.197288	0.500706	0.243306	0.617229
NC_000911.1	3022532	3024271	CDS	-	sll0284	1740	6.1638	0.477855	0.0581961	-0.24778	0.569585
NC_000911.1	337861	338331	CDS	-	sll0931	471	6.16305	0.441715	0.149916	-0.230232	0.6876
NC_000911.1	2931476	2932009	CDS	+	SGL_RS19060	534	6.16271	0.414845	0.345106	0.305393	0.708642
NC_000911.1	1602482	1603405	CDS	-	sll1415	924	6.16258	0.576282	0.0300022	-0.110206	0.855512
NC_000911.1	615968	616324	CDS	+	slr1912	357	6.16137	-0.440539	0.162449	-0.218574	0.704978
NC_000911.1	2771322	2772494	CDS	+	slr0900	1173	6.16095	-0.022616	0.966211	-0.484169	0.360468
NC_000911.1	388116	389201	CDS	+	slr1087	1086	6.16063	-0.0344726	0.927107	-0.116032	0.851938
NC_000911.1	2234304	2234753	CDS	-	sll1852	450	6.15943	0.187674	0.530871	0.13803	0.81721
NC_000911.1	2743295	2744917	CDS	+	slr0207	1623	6.15864	0.338761	0.231271	-0.000906911	1
NC_000911.1	160004	160093	CDS	-	SGL_RS18655	90	6.15826	0.394244	0.188941	0.174527	0.779528
NC_000911.1	53453	54127	CDS	-	sll1396	675	6.15806	0.891851	0.0060988	0.201202	0.770661
NC_000911.1	287929	289104	CDS	-	sll1200	1176	6.15765	0.153499	0.615227	-0.371763	0.391491
NC_000911.1	908968	909483	CDS	-	sll1968	516	6.15734	0.189758	0.497489	-0.357141	0.380701
NC_000911.1	1575924	1576592	CDS	-	sll1973	669	6.15435	0.228004	0.427279	0.0293726	0.96316
NC_000911.1	3266594	3267243	3'-UTR	-	sll0522	650	6.15348	0.242607	0.395142	0.0700477	0.912251
NC_000911.1	3331625	3332821	CDS	+	slr0656	1197	6.15331	0.898093	0.00096217	0.184413	0.738045
NC_000911.1	616871	617389	3'-UTR	-	sll1835	519	6.15184	-0.221994	0.456759	0.152875	0.788749
NC_000911.1	1232271	1232675	CDS	-	sll1763	405	6.15175	-0.364643	0.340035	-0.154065	0.844502
NC_000911.1	3204740	3205651	CDS	-	sll0505	912	6.15171	0.457786	0.0906724	-0.0128043	0.983725
NC_000911.1	209896	210546	CDS	-	sll1035	651	6.15126	0.739872	0.0094803	-0.0131265	0.984673
NC_000911.1	3478132	3479034	CDS	-	sll1542	903	6.15072	0.521629	0.0400377	0.0394154	0.9509
NC_000911.1	1643502	1643600	CDS	-	sll1994a	99	6.14968	-0.313559	0.232625	0.0198617	0.975351
NC_000911.1	3159350	3160651	CDS	-	sll0036	1302	6.14879	0.38964	0.144916	0.0162529	0.978522
NC_000911.1	2988807	2990510	CDS	-	sll0095	1704	6.14666	1.18182	0.000687438	-0.0183792	0.982136
NC_000911.1	1793852	1795027	CDS	+	slr1975	1176	6.14648	-0.108063	0.786207	-0.268651	0.645407
NC_000911.1	3262471	3262749	CDS	-	ssl1004	279	6.146	0.323826	0.277748	-0.116356	0.858904
NC_000911.1	1091698	1092894	CDS	-	sll1350	1197	6.14591	0.444375	0.0865402	-0.0679694	0.910537
NC_000911.1	242399	243094	CDS	+	slr1783	696	6.1443	0.323588	0.222768	-0.211306	0.658145
NC_000911.1	1734382	1737210	CDS	-	sll1253	2829	6.14149	0.944596	0.000368932	-0.133839	0.820798
NC_000911.1	1694717	1695511	CDS	-	sll0815	795	6.14072	0.323999	0.248317	0.0277448	0.967032
NC_000911.1	2831616	2831842	3'-UTR	+	ssr1399	227	6.14032	0.558331	0.0912569	-0.438088	0.398957
NC_000911.1	2625095	2625481	CDS	+	slr0493	387	6.1395	-0.184003	0.520727	0.139819	0.796651
NC_000911.1	752532	753179	CDS	+	slr2012	648	6.13803	0.0319872	0.91631	-0.045384	0.942659
NC_000911.1	2811628	2812290	CDS	-	sll0547	663	6.13738	0.378885	0.169484	-0.370849	0.383585
NC_000911.1	624899	626281	CDS	-	sll1831	1383	6.13577	-0.167204	0.600007	-0.7257	0.0238829
NC_000911.1	3346910	3347656	CDS	-	sll0621	747	6.13258	0.31878	0.254896	0.0911251	0.883924
NC_000911.1	224897	226363	CDS	-	sll1686	1467	6.13238	0.764081	0.00781113	-0.192821	0.739819
NC_000911.1	2118198	2119388	CDS	-	sll0264	1191	6.13152	0.280181	0.312937	-0.0166415	0.978522
NC_000911.1	2966154	2966537	CDS	-	sll0109	384	6.13129	-0.0424357	0.897813	0.00320684	0.998411
NC_000911.1	884635	885531	CDS	+	slr1202	897	6.13012	0.38074	0.169092	0.0262189	0.968981
NC_000911.1	1090680	1091279	CDS	+	slr1449	600	6.12991	-0.0016311	1	0.174768	0.721347
NC_000911.1	675344	676354	CDS	+	slr1380	1011	6.12985	0.984515	0.000489019	1.3597	1.6927e-07
NC_000911.1	2990525	2991898	CDS	-	sll0094	1374	6.12918	0.622832	0.0376651	0.225755	0.694256
NC_000911.1	2330788	2331462	CDS	-	sll0160	675	6.12894	-0.17815	0.520988	-0.298279	0.457761
NC_000911.1	3383084	3383576	3'-UTR	-	ssl2874	493	6.12793	0.811415	0.00144836	0.388007	0.327003
NC_000911.1	880147	881838	CDS	+	slr1199	1692	6.12486	0.532591	0.0381327	-0.525858	0.121985
pSYSM	60291	61199	CDS	-	sll5059	909	6.12434	1.16822	2.29599e-05	0.130561	0.835424
NC_000911.1	2682552	2683226	CDS	-	sll0396	675	6.12372	0.524548	0.0493167	0.0783226	0.900576
NC_000911.1	1147079	1148098	CDS	+	slr0884	1020	6.12159	-1.00536	0.0171627	-1.20933	0.00571109
NC_000911.1	677045	678286	CDS	-	sll1299	1242	6.11908	0.179199	0.532994	-0.156779	0.778557
NC_000911.1	1507861	1508170	3'-UTR	-	ssl0467	310	6.11878	0.299377	0.247398	0.217785	0.631345
NC_000911.1	2733446	2734029	3'-UTR	-	ssl0353	584	6.11755	0.650054	0.0145582	-0.160038	0.778557
NC_000911.1	2576889	2577416	CDS	+	slr0054	528	6.11495	0.0144589	0.967372	0.0951112	0.905142
NC_000911.1	730108	731358	CDS	-	sll1575	1251	6.11307	1.24968	0.000180906	-0.02507	0.976691
NC_000911.1	3125045	3126199	CDS	-	sll0745	1155	6.1126	0.443011	0.0904461	-0.0695509	0.908905
NC_000911.1	533086	537474	CDS	+	slr1759	4389	6.11201	0.621367	0.0213571	-0.254471	0.591421
NC_000911.1	2915797	2916193	3'-UTR	+	slr0506	397	6.11072	-0.116553	0.762969	-0.182492	0.78709
NC_000911.1	3267244	3267555	CDS	-	sll0522	312	6.11048	-0.176734	0.572346	-0.0265031	0.968981
NC_000911.1	1934236	1934306	3'-UTR	-	sll1091	71	6.11023	-0.80033	0.0217551	-0.201391	0.775977
NC_000911.1	2630469	2631071	CDS	-	sll0691	603	6.10804	0.21653	0.418243	-0.17863	0.713227
NC_000911.1	1998460	1999347	CDS	+	slr0936	888	6.10685	0.706073	0.00816588	-0.494451	0.189752
NC_000911.1	3084677	3088435	CDS	+	slr0697	3759	6.10626	0.298317	0.336488	-0.268994	0.608822
NC_000911.1	2407413	2408268	3'-UTR	+	slr0776	856	6.1055	0.726695	0.00646037	0.374791	0.375229
NC_000911.1	873465	874550	CDS	-	sll1119	1086	6.10401	-0.8364	0.0147232	-0.476262	0.353011
NC_000911.1	2483643	2484827	CDS	+	slr0015	1185	6.10397	0.108222	0.727415	-0.0396045	0.954456
NC_000911.1	2807060	2807310	3'-UTR	+	slr0565	251	6.10383	0.0804389	0.789507	-0.103786	0.858388
NC_000911.1	1254036	1254623	CDS	-	sll2013	588	6.10265	-0.315365	0.360326	-0.140684	0.840745
NC_000911.1	1242192	1242314	5'UTR	-	sll1757	123	6.10236	0.404354	0.212148	-0.544296	0.228681
NC_000911.1	3557139	3557447	CDS	+	slr0598	309	6.10169	0.358437	0.17767	0.236018	0.608822
NC_000911.1	2462212	2463555	CDS	-	sll0023	1344	6.10159	-0.805224	0.0306218	-0.589183	0.259589
NC_000911.1	1076474	1077019	CDS	-	sll1355	546	6.10107	0.64422	0.0497941	0.601883	0.192333
NC_000911.1	953752	954456	CDS	+	slr1837	705	6.09926	0.295585	0.253676	0.203476	0.659428
NC_000911.1	999029	1001563	CDS	+	slr1552	2535	6.09831	-0.269324	0.33811	-0.436626	0.244016
NC_000911.1	430424	431044	CDS	-	sll0643	621	6.09802	0.151191	0.583507	-0.186039	0.699092
NC_000911.1	355424	355993	CDS	+	slr0985	570	6.09784	0.182109	0.510336	0.287949	0.495208
NC_000911.1	3378247	3379050	CDS	-	sll1489	804	6.09721	0.366039	0.185591	-0.333239	0.446835
NC_000911.1	2150247	2151401	CDS	+	slr0401	1155	6.09677	0.633834	0.0378443	0.00129325	1
NC_000911.1	155473	156258	CDS	+	slr0252	786	6.09551	1.12039	0.00116376	-0.138357	0.862407
NC_000911.1	3296462	3297247	CDS	+	slr1451	786	6.09532	0.597736	0.0227404	-0.0036178	0.998155
NC_000911.1	282510	282821	CDS	-	SGL_RS18405	312	6.09473	0.164766	0.735814	-0.332883	0.684262
NC_000911.1	2304562	2304944	3'-UTR	+	slr0172	383	6.09273	0.187597	0.526848	0.0787937	0.903057
NC_000911.1	1029337	1030083	CDS	-	sll1138	747	6.0912	0.456313	0.154994	-0.141039	0.841549
NC_000911.1	2683443	2684081	CDS	-	sll0395	639	6.09062	0.16985	0.538534	0.0562256	0.925639
NC_000911.1	1887159	1888262	CDS	-	sll1166	1104	6.09008	0.0114046	0.967372	-0.105979	0.855512
NC_000911.1	3136019	3138604	CDS	-	sll0737	2586	6.08924	0.500505	0.0685873	-0.483487	0.215467
NC_000911.1	1153292	1154101	CDS	+	slr0887	810	6.08717	0.613464	0.0307967	-0.0717766	0.915948
NC_000911.1	2531666	2532430	CDS	-	sll0194	765	6.08644	-0.119757	0.728525	-0.180919	0.758002
NC_000911.1	1276236	1276982	CDS	-	sll1709	747	6.08384	0.793474	0.0123115	-0.0462828	0.954468
NC_000911.1	59746	60423	CDS	+	slr1501	678	6.08284	0.989741	0.0161946	-0.25578	0.769235
[truncated: 4,405 more rows]
