# Supplementary material for: Impact of RNase E and RNase J on Global mRNA Metabolism in the Cyanobacterium Synechocystis PCC6803
Source: Front Microbiol. 2020 Jun 3;11:1055. doi: 10.3389/fmicb.2020.01055 (PMC7283877; doi:10.3389/fmicb.2020.01055)
Supplement: TABLE S4 — Differential gene expression analysis (antisense coverage) and list of up and down features corresponding to previously annotated antisense RNA. [file Table_4.XLSX]

## Sheet: Table S4A
Differential gene expression analysis (antisense coverage)
FDR ≤ 0,05
up regulated (log2FC ≥ 0,7)
downregulated (log2FC ≤ -0,7)
protein coding genes							δE		δJ
genome	start	end	type	strand	locus.name	logCPM	logFC	FDR	logFC	FDR
NC_000911.1	1047005	1048357	CDS	+	slr1237	10.4683	-0.181099	0.680303	0.585826	0.12168
NC_000911.1	2047245	2047494	3'-UTR	-	sll1532	10.4344	-0.945886	0.124677	0.817306	0.176826
NC_000911.1	1431803	1431995	3'-UTR	-	sll1909	10.1911	-0.82515	0.0118606	0.289383	0.421615
NC_000911.1	2131540	2132304	3'-UTR	+	slr0291	10.1633	-0.825238	0.0150869	0.0901207	0.847387
NC_000911.1	460097	460390	3'-UTR	+	slr1597	10.014	-1.27679	0.141335	-0.724314	0.393596
NC_000911.1	1242606	1242902	3'-UTR	+	ssr3188	9.92458	-0.609544	0.162497	-0.215905	0.648806
pSYSX	93344	95199	5'UTR	-	sll6098	9.91879	-1.01257	0.000102412	0.111329	0.750019
NC_000911.1	723863	724197	3'-UTR	+	slr1703	9.50053	-1.23144	4.2462e-05	0.0746167	0.866714
NC_000911.1	2145910	2146800	5'UTR	+	slr0397	9.4427	-0.59821	0.0339219	0.193856	0.541145
NC_000911.1	941271	941625	5'UTR	-	sll1730	9.39767	-0.932039	0.0855672	-0.136663	0.846497
NC_000911.1	2039543	2041593	5'UTR	+	slr1628	9.39349	-0.347189	0.408447	0.0323923	0.954136
NC_000911.1	646129	658047	CDS	+	slr1028	8.70567	0.596412	0.0539907	0.281608	0.407177
NC_000911.1	2823646	2824893	CDS	+	slr0580	8.69115	-0.304564	0.50076	0.493612	0.221049
NC_000911.1	1766926	1767800	5'UTR	-	sll1895	8.52347	-0.884822	0.00445756	-0.319475	0.350667
NC_000911.1	1974868	1975574	3'-UTR	-	ssl3044	8.45956	0.452774	0.306171	0.211549	0.658882
NC_000911.1	597894	598483	3'-UTR	-	sll1934	8.32746	-1.23522	0.000980123	-0.107182	0.840257
NC_000911.1	166416	168152	CDS	-	sll0217	8.32197	0.00351673	0.99548	0.496874	0.0720185
NC_000911.1	1052927	1053754	CDS	-	sll1127	8.30901	-0.641458	0.0362535	0.0641512	0.87914
NC_000911.1	2151606	2152190	CDS	+	slr0402	8.28677	-1.23637	0.000223586	0.140264	0.753744
NC_000911.1	994214	996090	5'UTR	-	sll1459	8.25215	-0.276947	0.383821	-0.052283	0.893716
NC_000911.1	2159620	2172219	CDS	+	slr0408	8.20675	0.290402	0.350037	-0.205875	0.513018
NC_000911.1	1242336	1242605	CDS	+	ssr3188	8.1696	-0.379023	0.390184	-0.328814	0.431551
NC_000911.1	2269086	2269256	3'-UTR	+	slr0320	8.14272	-0.537635	0.219291	0.0848353	0.877609
NC_000911.1	2961401	2961618	3'-UTR	-	sll0585	8.02962	-1.11686	0.0129134	-0.162797	0.776377
NC_000911.1	1324764	1324920	3'-UTR	+	slr1737	7.95575	-1.04232	0.00118492	0.155186	0.699755
NC_000911.1	156621	156740	3'-UTR	-	ssl0410	7.9533	-1.40938	6.13927e-05	-0.168095	0.705619
NC_000911.1	2859346	2860070	3'-UTR	-	ssl1533	7.95045	-1.18519	4.58154e-06	-0.205333	0.511039
NC_000911.1	1309349	1311440	5'UTR	-	sll1687	7.89571	-0.602275	0.0288446	-0.127008	0.700806
NC_000911.1	1353432	1353497	3'-UTR	+	slr0861	7.85672	-1.06574	0.170395	-0.816968	0.273951
NC_000911.1	1773346	1776150	CDS	+	slr1968	7.83099	-0.67964	0.161209	0.252028	0.629905
NC_000911.1	2998845	2999546	5'UTR	-	SGL_RS19065	7.8081	-0.279718	0.447463	0.305897	0.368894
NC_000911.1	1688162	1688212	5'UTR	+	slr0807	7.76635	-1.42424	3.72044e-05	0.135615	0.771243
NC_000911.1	2645105	2645270	3'-UTR	-	sll0617	7.75952	0.15963	0.628069	-0.00811953	0.990334
NC_000911.1	2216476	2219175	CDS	-	sll1864	7.72265	0.637066	0.130076	0.114801	0.838365
NC_000911.1	3235544	3235745	3'-UTR	-	sll0898	7.69583	-0.658568	0.130044	-0.202744	0.674316
NC_000911.1	2291091	2291897	CDS	-	sll0295	7.67952	-0.484444	0.154664	0.0812536	0.852872
pSYSX	82515	82653	3'-UTR	+	ssr6089	7.65682	-1.49009	6.20554e-07	-0.200598	0.585033
NC_000911.1	1011975	1012619	CDS	+	slr1748	7.65149	-0.0175775	0.97877	0.197897	0.596254
pSYSM	2528	13921	CDS	+	slr5005	7.6167	0.577853	0.0398754	0.326431	0.285068
NC_000911.1	2674736	2676196	CDS	+	slr0646	7.60679	-0.385405	0.27134	-0.15441	0.677658
NC_000911.1	1834508	1835503	CDS	+	slr1476	7.57093	-0.0846734	0.816209	0.348378	0.229541
NC_000911.1	2086212	2086266	3'-UTR	+	SGL_RS18935	7.57051	-1.51304	2.91859e-06	-0.164054	0.689161
NC_000911.1	3235746	3236855	CDS	-	sll0898	7.56684	-0.201496	0.61121	-0.0912958	0.839106
NC_000911.1	2814452	2815068	5'UTR	+	slr0572	7.53272	-0.25452	0.555783	-0.610869	0.111223
NC_000911.1	484565	484669	3'-UTR	+	slr1608	7.48541	-0.37703	0.219291	0.719205	0.00727005
NC_000911.1	598484	598930	CDS	-	sll1934	7.46219	-0.977199	0.00581306	-0.00741172	0.994319
NC_000911.1	843613	844221	CDS	-	sll1797	7.44292	-0.308303	0.424609	-0.347879	0.326597
NC_000911.1	2291898	2292225	5'UTR	-	sll0295	7.38347	-1.32128	1.60491e-05	0.135817	0.733782
NC_000911.1	1523311	1523613	3'-UTR	+	slr0270	7.37463	-1.18325	0.000102412	-1.19124	8.07566e-06
NC_000911.1	3564838	3566649	CDS	+	slr0604	7.36327	0.991035	0.035478	0.545465	0.293616
NC_000911.1	2267490	2269085	CDS	+	slr0320	7.35057	-0.427854	0.323929	0.0224352	0.974354
NC_000911.1	292709	293334	3'-UTR	+	slr1295	7.34946	-0.0662807	0.941374	-0.0155143	0.990334
NC_000911.1	1124071	1130007	CDS	-	sll1265	7.32391	0.117307	0.717792	0.0732	0.845193
NC_000911.1	2640662	2641813	CDS	-	sll0680	7.25682	-0.0558429	0.922803	0.664673	0.0939185
NC_000911.1	2857874	2859919	CDS	+	slr0844	7.234	-0.340771	0.382549	-0.268458	0.473378
NC_000911.1	2706733	2707698	CDS	+	slr0423	7.22178	-0.221488	0.559259	0.562594	0.0921993
NC_000911.1	1170571	1179621	CDS	+	slr1403	7.21799	0.208139	0.498048	-0.0230296	0.956531
NC_000911.1	2823511	2823645	5'UTR	+	slr0580	7.18901	-0.43055	0.232495	0.439779	0.203511
NC_000911.1	1392725	1393615	3'-UTR	-	ssl2296	7.18355	-0.108081	0.827955	-0.354985	0.370185
NC_000911.1	410315	414544	CDS	-	sll0654	7.17999	0.0955962	0.771119	0.35783	0.210694
NC_000911.1	458856	459199	5'UTR	+	slr1597	7.1575	0.660257	0.345215	0.313884	0.679512
NC_000911.1	3158049	3158648	3'-UTR	+	slr0033	7.1516	0.268913	0.45028	1.01734	0.000194082
pSYSX	27797	27916	3'-UTR	+	ssr6030	7.142	-1.53244	8.62108e-06	-0.355581	0.362179
NC_000911.1	404545	410184	CDS	-	sll0656	7.13157	0.000249927	1	0.275258	0.362179
NC_000911.1	2825718	2826641	CDS	-	sll0540	7.0917	0.23044	0.696814	0.18986	0.769777
NC_000911.1	1227090	1227563	CDS	+	slr1876	7.08839	0.349775	0.347778	-0.0432364	0.932422
NC_000911.1	587228	593125	CDS	+	slr2046	7.08784	0.26631	0.370709	0.0876137	0.802647
NC_000911.1	3315938	3316735	CDS	+	slr1464	7.08658	-0.111365	0.820221	0.798492	0.031838
NC_000911.1	2080885	2082720	CDS	+	slr0442	7.07189	0.0199721	0.959847	-0.191187	0.564931
NC_000911.1	2604794	2605894	CDS	-	sll0462	7.05876	0.561104	0.0731109	-0.184519	0.613332
NC_000911.1	1680662	1682134	CDS	+	slr1334	6.95713	0.803956	0.0242841	0.371814	0.351592
NC_000911.1	1939394	1939864	3'-UTR	-	sll1089	6.93383	-0.617515	0.147862	-0.304077	0.487202
NC_000911.1	581518	582162	CDS	-	sll1939	6.92749	0.291041	0.539276	0.475331	0.279796
NC_000911.1	822779	823382	3'-UTR	-	sll1825	6.91801	-1.21289	0.00019032	-0.21482	0.586253
NC_000911.1	2032951	2034123	CDS	-	sll1540	6.9018	0.258852	0.443914	0.328288	0.30423
NC_000911.1	1295552	1295887	3'-UTR	+	slr1816	6.88746	-0.0738002	0.886192	-0.235968	0.578596
NC_000911.1	2351323	2365685	CDS	+	SGL_RS12890	6.88727	0.213458	0.539329	-0.445016	0.165854
NC_000911.1	1044005	1044516	3'-UTR	-	ssl2250	6.87853	-0.389628	0.495293	0.551474	0.279426
NC_000911.1	2815069	2815509	CDS	+	slr0572	6.86473	-1.63678	3.66153e-07	-1.31623	1.96336e-06
NC_000911.1	460692	460895	CDS	+	SGL_RS04045	6.85692	-1.24495	0.0395705	-0.56573	0.366714
NC_000911.1	2833378	2835867	CDS	+	slr0829	6.84956	-0.427722	0.23236	0.163946	0.670709
pSYSX	82675	86385	CDS	+	slr6090	6.78819	-0.0734916	0.847906	-0.354891	0.233625
NC_000911.1	3383370	3384072	3'-UTR	+	slr1573	6.78288	-0.0215508	0.976503	0.409343	0.278523
NC_000911.1	1522768	1523526	3'-UTR	-	ssl0453	6.77807	0.235764	0.585565	0.630975	0.110276
NC_000911.1	1031202	1033787	CDS	+	slr1227	6.77211	0.355065	0.328469	0.168927	0.663918
pSYSX	27957	31322	CDS	+	slr6031	6.76021	0.0307836	0.941371	-0.518649	0.103452
NC_000911.1	1655289	1655672	CDS	-	sll1236	6.74317	-0.283735	0.651984	0.959436	0.0693603
NC_000911.1	33891	35489	CDS	+	slr1484	6.73154	0.899739	0.029596	-0.415843	0.367949
NC_000911.1	319852	320784	3'-UTR	-	sll0943	6.72822	-0.145387	0.67977	-0.0632989	0.873448
NC_000911.1	327604	327981	CDS	-	sll0939	6.71078	0.0303283	0.942367	0.697169	0.0213505
pSYSM	88902	89669	CDS	-	sll5089	6.6975	0.35044	0.590544	1.67913	0.00124393
NC_000911.1	2859920	2860053	3'-UTR	+	slr0844	6.69522	-1.21567	0.000185729	-0.566383	0.12168
NC_000911.1	622300	624123	CDS	-	sll1833	6.67321	0.307759	0.351075	0.268839	0.405278
NC_000911.1	1768748	1770418	CDS	-	sll1894	6.67094	0.197832	0.542241	0.0762529	0.844215
pSYSM	50111	52333	CDS	-	sll5052	6.65966	0.24682	0.429432	0.0494335	0.90125
NC_000911.1	1508093	1508424	3'-UTR	+	slr0260	6.65933	-0.630182	0.0233504	0.242694	0.425167
NC_000911.1	2822455	2822534	3'-UTR	+	slr0579	6.64947	-0.539514	0.0994272	0.376204	0.254049
pSYSX	94710	97901	CDS	+	slr6102	6.64297	-0.0694318	0.885719	-0.773148	0.0279501
NC_000911.1	2706586	2706732	5'UTR	+	slr0423	6.64246	-0.108845	0.777056	0.617651	0.0452295
NC_000911.1	2329304	2330119	CDS	+	slr0181	6.63452	0.00804163	0.987395	0.00360566	0.997079
NC_000911.1	3557481	3559088	CDS	+	slr0599	6.62417	0.118469	0.738414	-0.402921	0.200436
NC_000911.1	3436529	3441844	CDS	-	sll0723	6.61793	0.322169	0.327779	0.170601	0.625773
NC_000911.1	811489	812793	CDS	+	slr1147	6.612	0.0890243	0.834834	0.59546	0.0934112
NC_000911.1	2676197	2676343	3'-UTR	+	slr0646	6.60736	-0.921485	0.00757354	-0.189879	0.645883
NC_000911.1	29968	32454	CDS	-	sll1406	6.59649	0.891913	0.01469	-0.069761	0.899267
NC_000911.1	622106	622299	3'-UTR	-	sll1833	6.58904	-0.331646	0.304374	0.165827	0.620961
NC_000911.1	2284778	2285056	3'-UTR	+	slr0329	6.58099	-0.396257	0.219915	0.153348	0.659757
NC_000911.1	3536464	3537630	CDS	-	sll0578	6.57841	-0.343185	0.355439	0.380449	0.270511
NC_000911.1	1509990	1511174	CDS	+	slr0261	6.57564	0.518742	0.164353	0.493567	0.191958
NC_000911.1	862262	866377	CDS	-	sll1124	6.57504	0.196495	0.524777	-0.0404624	0.918442
NC_000911.1	2915853	2917076	CDS	-	sll0482	6.55413	-0.303527	0.430854	-0.0663404	0.886375
NC_000911.1	2304558	2305886	CDS	-	sll0177	6.5518	-0.19114	0.566998	0.12055	0.724333
NC_000911.1	1299726	1299957	3'-UTR	+	slr1818	6.54373	-0.295484	0.383821	0.451536	0.151105
NC_000911.1	1911141	1911569	3'-UTR	-	ssl2162	6.5302	-0.85493	0.159061	0.650931	0.267085
NC_000911.1	146616	146805	3'-UTR	+	slr0244	6.52808	-0.312068	0.486396	0.710041	0.0732724
NC_000911.1	1062112	1062812	3'-UTR	+	slr1438	6.51682	-0.798154	0.00373207	-0.0138638	0.980456
NC_000911.1	3192048	3192781	5'UTR	+	slr0533	6.49973	-0.579045	0.0632743	0.0316744	0.943722
NC_000911.1	1499299	1504548	CDS	-	sll1586	6.49178	0.425408	0.17951	0.0744706	0.859416
NC_000911.1	2347500	2349911	CDS	-	sll0350	6.4847	-0.144073	0.675812	0.0365898	0.930489
NC_000911.1	843530	843612	3'-UTR	-	sll1797	6.48414	-0.734816	0.0300288	-0.364001	0.310477
NC_000911.1	1147079	1148098	CDS	+	slr0884	6.46017	-0.0111621	0.991998	0.0935164	0.838365
NC_000911.1	2412799	2413027	3'-UTR	+	slr0779	6.4464	-0.703684	0.00797134	0.22272	0.456669
NC_000911.1	1976799	1977965	CDS	-	sll1558	6.4438	-0.25333	0.700132	-0.787445	0.161178
NC_000911.1	1147080	1148394	5'UTR	-	SGL_RS07210	6.43494	-1.48329	0.000528816	-1.0073	0.025448
NC_000911.1	1339683	1341122	CDS	+	slr0854	6.4229	0.0820397	0.885388	0.727799	0.130814
NC_000911.1	614841	615269	CDS	+	slr1911	6.41831	-0.836859	0.00259691	-0.18178	0.584486
NC_000911.1	2173197	2176772	CDS	+	slr0143	6.41282	0.500357	0.194814	0.181315	0.679059
NC_000911.1	3214581	3217427	CDS	-	sll0499	6.40933	0.283393	0.358939	-0.350284	0.235738
NC_000911.1	851717	852447	CDS	+	SGL_RS18720	6.3881	-0.239917	0.529245	0.220556	0.545815
NC_000911.1	197624	200185	CDS	+	slr1102	6.38732	0.145313	0.665137	0.227864	0.463844
pSYSA	32647	35523	CDS	+	slr7037	6.37966	-0.132663	0.802141	-0.290081	0.51813
NC_000911.1	3282308	3282553	3'-UTR	+	slr1425	6.37665	-0.661129	0.0553222	0.0547077	0.910774
NC_000911.1	1143053	1144231	CDS	+	slr0882	6.36527	0.0881437	0.843335	0.502334	0.177843
NC_000911.1	1167510	1167779	CDS	-	ssl2595	6.36481	-0.155767	0.676529	0.269809	0.411807
NC_000911.1	2530815	2530967	3'-UTR	-	sll0195	6.36459	-0.803899	0.0341577	-0.0294001	0.961299
NC_000911.1	630505	631115	3'-UTR	+	slr1920	6.3599	-0.0609477	0.880017	0.061911	0.87914
NC_000911.1	1455753	1457123	CDS	-	sll1615	6.35836	-0.00618479	0.998864	0.292312	0.376984
NC_000911.1	1543145	1543756	3'-UTR	-	sll1988	6.35833	-0.724224	0.0197209	0.429671	0.192904
NC_000911.1	2047495	2048130	CDS	-	sll1532	6.34564	-0.309953	0.597223	-0.139979	0.831186
NC_000911.1	348384	348734	CDS	-	sll0922	6.34247	-0.576022	0.0422603	0.933006	8.56744e-05
NC_000911.1	266601	266771	3'-UTR	+	slr1796	6.34224	-1.35606	4.58154e-06	-0.429698	0.199909
NC_000911.1	563448	565925	CDS	-	sll1946	6.3418	0.207265	0.573699	0.611494	0.0647579
NC_000911.1	3293078	3294505	CDS	+	slr1431	6.33505	-0.445582	0.177154	-0.369085	0.253975
NC_000911.1	3474705	3475574	3'-UTR	+	SGL_RS17910	6.33293	-0.12544	0.717226	0.374189	0.208218
NC_000911.1	1976600	1976798	3'-UTR	-	sll1558	6.32902	-0.298343	0.703271	-0.680544	0.309583
NC_000911.1	345536	347806	CDS	-	sll0923	6.32773	0.492619	0.0581875	0.540869	0.0439239
NC_000911.1	566806	567098	3'-UTR	+	slr2032	6.32352	-0.600797	0.0429514	-0.0935111	0.80892
NC_000911.1	1082437	1084716	CDS	-	sll1354	6.31695	0.596611	0.034135	0.17191	0.612422
NC_000911.1	3281954	3282307	CDS	+	slr1425	6.31234	-0.492755	0.17369	0.106093	0.811424
pSYSX	54978	55645	5'UTR	+	slr6058	6.30166	0.187201	0.592617	0.675957	0.0260967
NC_000911.1	2065338	2065508	3'-UTR	-	ssl2971	6.29933	-0.892684	0.0835307	-0.140283	0.83271
NC_000911.1	389175	390353	CDS	-	sll1025	6.28998	-0.481104	0.116143	0.0834708	0.832687
NC_000911.1	1283190	1283702	CDS	-	sll1702	6.28205	-0.0625501	0.88081	0.160007	0.653271
NC_000911.1	278494	279561	CDS	+	slr1800	6.28089	0.258432	0.428769	0.225062	0.482398
NC_000911.1	1517576	1518604	CDS	-	sll0247	6.27839	-0.684708	0.0110642	0.292506	0.318184
NC_000911.1	3465779	3467743	CDS	+	slr1661	6.26948	0.170593	0.590357	-0.30534	0.292362
NC_000911.1	3418662	3418970	3'-UTR	-	sll0733	6.2634	-1.28224	0.138705	-0.407353	0.658882
NC_000911.1	2447491	2448123	CDS	+	slr0354	6.26331	0.178847	0.578139	0.0275833	0.946885
NC_000911.1	1633422	1634414	CDS	+	slr2120	6.26075	0.120262	0.753511	-0.568038	0.0911049
NC_000911.1	533086	537474	CDS	+	slr1759	6.25586	0.676685	0.0331724	0.0984823	0.822884
NC_000911.1	1926030	1927700	CDS	+	slr1163	6.24852	-0.0105603	0.989997	0.0310961	0.940839
NC_000911.1	2412178	2412798	CDS	+	slr0779	6.2482	-0.100269	0.794325	0.318281	0.31352
NC_000911.1	3266594	3267243	3'-UTR	-	sll0522	6.24692	-0.895113	0.00199753	-0.259454	0.431224
NC_000911.1	1245892	1247115	CDS	-	sll1755	6.24567	0.0706632	0.848192	-0.27723	0.372295
NC_000911.1	284508	285080	CDS	+	slr1290	6.24338	0.22732	0.523259	0.532527	0.101313
NC_000911.1	2319555	2324636	CDS	-	sll0163	6.24213	0.196712	0.535955	-0.199178	0.521272
NC_000911.1	728660	729484	CDS	+	slr1704	6.2372	0.27152	0.542352	0.216274	0.635197
NC_000911.1	2407413	2408268	3'-UTR	+	slr0776	6.23445	-0.248687	0.525249	-0.0526903	0.910936
pSYSX	39171	42311	CDS	+	slr6043	6.2261	-0.0744252	0.884154	-0.494765	0.200436
NC_000911.1	1823761	1823967	3'-UTR	-	sll1387	6.22501	-0.664518	0.0514652	0.0127516	0.98629
NC_000911.1	1240361	1241302	CDS	+	slr1882	6.21808	0.194936	0.556409	-0.138583	0.68654
NC_000911.1	3114479	3115447	CDS	+	slr0712	6.20115	0.925033	0.00757304	0.378661	0.340269
NC_000911.1	50246	51895	CDS	+	slr1495	6.19542	0.911532	0.0206723	-0.469226	0.285528
pSYSA	16310	19901	repeat_region	+	CRISPR	6.1927	-0.140676	0.816069	-0.438386	0.362883
NC_000911.1	2569772	2573491	CDS	-	sll0068	6.18463	0.0886311	0.793554	-0.13475	0.67898
NC_000911.1	1278293	1280542	CDS	+	slr1805	6.1798	0.412969	0.215703	0.975814	0.000405484
NC_000911.1	700815	701036	3'-UTR	+	slr1392	6.17803	1.21703	0.010592	-0.0184188	0.987748
pSYSA	32289	32483	CDS	+	ssr7036	6.17716	-1.2663	6.13927e-05	0.464449	0.188702
NC_000911.1	483326	484564	CDS	+	slr1608	6.17393	0.42253	0.145482	0.598914	0.0351952
NC_000911.1	1751951	1752826	CDS	+	slr1353	6.17283	-0.114724	0.728784	-0.0683145	0.853094
NC_000911.1	1655128	1655288	3'-UTR	-	sll1236	6.17258	-0.456553	0.472004	0.808764	0.152903
NC_000911.1	1445874	1446839	CDS	+	slr2000	6.17128	0.00183287	0.998563	-0.10211	0.776829
NC_000911.1	1184665	1184908	3'-UTR	+	slr1410	6.16089	-1.32426	1.36726e-06	-0.0871963	0.827499
NC_000911.1	1293398	1295551	CDS	+	slr1816	6.15873	0.998812	0.0211792	0.0601933	0.930198
NC_000911.1	2720729	2722234	CDS	-	sll0188	6.15748	0.12909	0.729186	-0.396648	0.232149
NC_000911.1	2625478	2626479	CDS	-	sll0456	6.15574	-0.187189	0.553226	0.291153	0.303328
NC_000911.1	70944	74042	CDS	-	sll1060	6.15407	0.981448	0.00689793	-0.330059	0.438675
NC_000911.1	65827	67533	CDS	-	sll1064	6.14951	1.08274	6.94734e-05	0.0339295	0.940751
NC_000911.1	2314780	2316924	CDS	-	sll0169	6.14537	0.336697	0.276824	-0.027761	0.947819
NC_000911.1	907016	907989	5'UTR	+	slr2071	6.14154	-0.0688857	0.928127	0.0428981	0.954989
NC_000911.1	906972	907826	CDS	+	slr2070	6.13919	-0.0903779	0.901315	0.0553544	0.940751
NC_000911.1	1721130	1721327	CDS	+	SGL_RS09995	6.13827	-0.299838	0.446919	0.0812594	0.863692
NC_000911.1	2512467	2513564	CDS	-	sll0207	6.13792	0.101456	0.761314	-0.119975	0.721016
NC_000911.1	823383	824015	CDS	-	sll1825	6.13632	-0.951743	0.00236318	-0.23575	0.516955
NC_000911.1	1065660	1069010	CDS	-	sll1360	6.13533	0.320284	0.287851	-0.209581	0.496677
NC_000911.1	3500761	3503178	CDS	+	slr0453	6.13155	0.146012	0.65767	0.123249	0.713009
NC_000911.1	1724361	1724596	3'-UTR	-	sll1258	6.1295	-0.496822	0.0832612	-0.0677057	0.860485
NC_000911.1	1012620	1012634	3'-UTR	+	slr1748	6.11923	-0.170167	0.673945	0.124834	0.765333
NC_000911.1	1835504	1835843	3'-UTR	+	slr1476	6.11535	-0.44548	0.138547	0.147481	0.658882
NC_000911.1	417201	418541	CDS	+	slr0679	6.1152	0.253786	0.466266	-0.249739	0.458361
NC_000911.1	1422426	1427651	CDS	-	sll1951	6.1135	0.182536	0.57842	-0.107976	0.76667
NC_000911.1	171841	171949	3'-UTR	+	slr1411	6.11329	-1.17862	0.00119313	-0.0478486	0.932891
NC_000911.1	2087734	2088357	3'-UTR	+	slr0443	6.1119	-0.841684	0.00164352	-0.0661953	0.865032
NC_000911.1	1283002	1283740	5'UTR	+	slr1807	6.10812	-0.390756	0.300813	-0.0213153	0.97108
NC_000911.1	44948	46789	CDS	+	slr1494	6.10331	1.08711	3.72044e-05	-0.00247253	0.999387
NC_000911.1	781653	783011	CDS	+	slr2031	6.09485	0.0772885	0.82989	0.10634	0.769492
NC_000911.1	2111141	2115877	CDS	-	sll0267	6.08956	0.308857	0.299323	-0.166322	0.599995
NC_000911.1	1749146	1750510	CDS	+	slr1351	6.08633	0.534186	0.0861902	-0.047165	0.917888
NC_000911.1	238804	240327	CDS	-	sll1681	6.0854	0.0839357	0.823132	0.229835	0.482398
NC_000911.1	285081	285329	3'-UTR	+	slr1290	6.08047	-0.485289	0.107983	0.503755	0.0934867
NC_000911.1	3186379	3188043	CDS	-	sll0514	6.0741	0.280989	0.3481	-0.0738848	0.84304
NC_000911.1	3254560	3257670	CDS	+	slr0554	6.07211	0.105556	0.735884	-0.219156	0.446006
NC_000911.1	2340322	2344056	CDS	+	slr0359	6.0714	0.458715	0.146823	0.0169713	0.976819
NC_000911.1	1566990	1568090	CDS	+	slr2099	6.06613	0.166032	0.634027	-0.319956	0.313512
NC_000911.1	2139193	2140395	CDS	+	slr0394	6.05756	-0.205887	0.551129	-0.177009	0.600035
NC_000911.1	2733081	2733986	CDS	+	slr0201	6.05635	0.154947	0.638939	-0.0323654	0.939711
NC_000911.1	1856070	1857917	CDS	-	sll1178	6.05546	0.150345	0.625421	-0.187832	0.527447
NC_000911.1	3118092	3118379	5'UTR	-	sll0660	6.04861	-0.788132	0.0373307	0.254224	0.54801
NC_000911.1	1764835	1766925	CDS	-	sll1895	6.04525	0.181295	0.566588	-0.180011	0.564931
NC_000911.1	1114429	1116021	CDS	-	sll1270	6.03775	0.310324	0.308966	-0.16519	0.613294
NC_000911.1	508515	512510	CDS	+	slr1055	6.03756	0.131149	0.718574	-0.428553	0.188153
NC_000911.1	1299120	1299725	CDS	+	slr1818	6.03754	0.0454998	0.919021	0.467758	0.183607
NC_000911.1	2047336	2047838	3'-UTR	+	slr1634	6.03628	-0.469128	0.141692	0.110057	0.774728
NC_000911.1	2260429	2262576	CDS	+	slr0993	6.03241	0.159295	0.65767	-0.197038	0.571412
NC_000911.1	1528472	1531261	CDS	-	sll0242	6.03193	0.2697	0.436836	-0.420553	0.197815
pSYSM	75056	76000	5'UTR	-	sll5076	6.0282	-0.363731	0.235783	0.651792	0.0197834
NC_000911.1	169934	170566	CDS	-	sll0216	6.0227	-0.033649	0.936266	0.0388889	0.923141
NC_000911.1	946522	947511	CDS	-	sll1726	6.02213	-0.189901	0.573528	-0.0812676	0.832314
NC_000911.1	524346	529595	CDS	+	slr1753	6.01532	0.299553	0.33221	-0.308966	0.300538
NC_000911.1	908353	908961	CDS	-	sll1969	6.0141	-0.436684	0.478604	-0.0130722	0.991663
NC_000911.1	48663	49868	CDS	-	sll1399	6.01393	0.553439	0.130264	0.323355	0.400931
NC_000911.1	2765554	2768766	CDS	+	slr0897	6.01071	0.26782	0.358237	-0.0292099	0.940785
NC_000911.1	2407306	2407564	3'-UTR	-	sll0764	6.00486	-0.162485	0.678878	0.494544	0.142929
pSYSX	54708	55295	CDS	+	slr6057	5.99182	0.550039	0.0837705	0.837396	0.00499702
NC_000911.1	633385	634022	3'-UTR	+	slr1019	5.98801	-0.817125	0.00584108	-0.124521	0.741941
NC_000911.1	2727047	2728708	CDS	+	slr0197	5.987	0.0594708	0.879341	-0.145623	0.688829
NC_000911.1	576934	579696	CDS	-	sll1941	5.98686	0.474515	0.120536	-0.0118622	0.985294
NC_000911.1	811288	811488	5'UTR	+	slr1147	5.98064	0.368006	0.274603	0.703421	0.0248242
NC_000911.1	1512016	1513125	CDS	+	slr0264	5.97923	-0.0390143	0.922973	0.348352	0.223443
NC_000911.1	2075968	2076507	CDS	-	sll1522	5.97894	-0.0904227	0.792717	0.241792	0.400032
NC_000911.1	1653402	1654664	CDS	+	slr1324	5.97878	0.179606	0.555305	0.349121	0.210521
NC_000911.1	3399457	3400350	CDS	-	sll1475	5.97755	0.637575	0.0848066	0.39483	0.316725
NC_000911.1	1855928	1856069	3'-UTR	-	sll1178	5.97692	-0.556698	0.060311	-0.010399	0.987748
NC_000911.1	1652397	1653296	CDS	-	sll1237	5.97048	-0.290657	0.495517	-0.136376	0.768753
NC_000911.1	2107664	2110159	CDS	-	sll0270	5.9687	0.166257	0.589228	-0.0533853	0.886375
NC_000911.1	3548402	3549706	CDS	+	slr0593	5.96732	0.236086	0.454036	0.257366	0.393596
NC_000911.1	714465	716153	CDS	-	sll1583	5.96488	0.0189726	0.959622	-0.0564855	0.879298
NC_000911.1	3075896	3078550	CDS	-	sll0779	5.95532	0.25107	0.408309	-0.0933453	0.790264
NC_000911.1	1327367	1329115	CDS	+	slr1740	5.95387	0.795059	0.00777663	0.611004	0.0657469
NC_000911.1	1850707	1853742	CDS	-	sll1180	5.95181	0.0953512	0.768934	0.0280097	0.943007
NC_000911.1	501991	502146	5'UTR	-	sll1011	5.94882	-0.249899	0.474805	0.189215	0.582873
pSYSG	32698	36411	CDS	+	slr8038	5.93774	-0.0176804	0.974462	0.205184	0.511039
NC_000911.1	3544207	3545133	CDS	-	sll0573	5.9365	-0.186253	0.617988	-0.000886938	1
NC_000911.1	434320	436158	CDS	-	sll0640	5.92809	0.355456	0.23698	-0.0372847	0.930084
NC_000911.1	302786	303190	CDS	-	sll1191	5.92804	-0.323352	0.600878	0.531967	0.326597
NC_000911.1	2501221	2503878	CDS	-	sll0002	5.9263	0.106336	0.737033	-0.137553	0.661441
NC_000911.1	1868645	1871002	CDS	+	slr1277	5.9263	0.11651	0.714761	0.235088	0.421229
NC_000911.1	3264290	3267022	CDS	+	slr0557	5.925	0.207491	0.498176	0.065298	0.860485
NC_000911.1	467836	468666	CDS	-	sll1508	5.92032	0.434453	0.269181	0.12548	0.789118
NC_000911.1	313366	313704	3'-UTR	-	sll1188	5.91946	-0.607076	0.0453101	0.238904	0.468332
NC_000911.1	3167360	3167886	3'-UTR	-	sll0030	5.90605	-0.196421	0.620452	0.220089	0.557078
NC_000911.1	722570	723862	CDS	+	slr1703	5.90337	-0.230201	0.527831	0.344171	0.293671
NC_000911.1	3084677	3088435	CDS	+	slr0697	5.90313	0.151963	0.63888	-0.146677	0.652968
NC_000911.1	1061871	1062237	3'-UTR	-	sll1362	5.90262	-0.574802	0.283738	-0.463443	0.360492
NC_000911.1	2182063	2183958	CDS	+	slr0152	5.90199	0.405445	0.152014	0.154217	0.628611
NC_000911.1	3546840	3548315	CDS	+	slr0592	5.89975	0.204273	0.538013	-0.336753	0.271969
NC_000911.1	2781403	2784447	CDS	+	slr0907	5.8946	0.295635	0.360523	-0.082159	0.838365
NC_000911.1	333130	334485	CDS	+	slr0971	5.88901	0.0497664	0.893929	-0.328427	0.292817
NC_000911.1	698970	700814	CDS	+	slr1392	5.88766	0.978605	0.00152765	0.186873	0.639469
NC_000911.1	381177	382337	CDS	+	slr1077	5.88674	0.155756	0.632507	-0.23505	0.438586
NC_000911.1	809450	810658	CDS	+	slr1145	5.88563	0.464271	0.164134	0.315333	0.358555
NC_000911.1	398441	399214	CDS	-	sll1019	5.88454	-0.278937	0.406104	0.366669	0.232624
NC_000911.1	3004454	3006640	CDS	-	sll0290	5.88444	-0.117193	0.719928	0.174115	0.565387
NC_000911.1	1522990	1523310	CDS	+	slr0270	5.88278	-1.33596	1.60491e-05	-1.38414	1.05601e-07
NC_000911.1	2283794	2284777	CDS	+	slr0329	5.88117	0.066006	0.857403	0.223764	0.480632
NC_000911.1	3051772	3054936	CDS	+	slr0794	5.8811	0.0574672	0.865716	0.11281	0.724333
NC_000911.1	1062238	1065204	CDS	-	sll1362	5.87779	0.419779	0.30828	-0.110762	0.827239
NC_000911.1	2819323	2819877	CDS	+	slr0575	5.86623	-0.146142	0.712045	-0.0592221	0.89575
NC_000911.1	3289256	3290785	CDS	-	sll1334	5.85994	-0.377222	0.211745	0.0326514	0.939119
NC_000911.1	1555864	1556438	CDS	+	slr2092	5.85627	0.0909733	0.806467	0.46111	0.144471
NC_000911.1	2421536	2422687	CDS	-	sll0750	5.85541	-0.214112	0.513567	0.164743	0.613142
NC_000911.1	3293957	3294497	3'-UTR	-	sll1330	5.85518	-0.975202	0.000579713	-0.110065	0.774305
NC_000911.1	1507481	1508092	CDS	+	slr0260	5.85029	-0.0907771	0.795598	0.404719	0.153968
NC_000911.1	2957365	2957529	3'-UTR	+	ssr1041	5.84547	-1.20697	0.000119319	0.0031104	0.999038
NC_000911.1	238293	238803	3'-UTR	-	sll1681	5.84132	-0.340908	0.357723	0.0374018	0.94016
NC_000911.1	1082142	1082998	3'-UTR	+	ssr2422	5.83661	0.149839	0.627991	0.643747	0.0120381
NC_000911.1	538447	540061	5'UTR	+	slr1762	5.83612	0.0710231	0.867169	0.179519	0.64188
NC_000911.1	344744	345298	CDS	-	sll0924	5.83103	0.111048	0.788904	0.211393	0.584486
NC_000911.1	3552457	3552954	CDS	-	sll0567	5.8307	0.0678409	0.845174	0.350316	0.218554
NC_000911.1	615270	615423	3'-UTR	+	slr1911	5.83037	-0.93874	0.000652449	-0.135143	0.698981
NC_000911.1	3157734	3158048	CDS	+	slr0033	5.82412	0.243673	0.441962	1.04319	5.5285e-06
NC_000911.1	1508482	1509768	CDS	-	sll0252	5.82034	0.0329047	0.932601	0.171113	0.600035
pSYSA	68499	72780	repeat_region	+	CRISPR	5.81958	-0.0760288	0.922803	-0.195356	0.758374
NC_000911.1	1988834	1991266	CDS	-	sll1553	5.81718	0.0289856	0.93794	-0.11718	0.720625
NC_000911.1	1325905	1326149	3'-UTR	-	sll1620	5.81638	0.269459	0.517086	0.267129	0.511418
NC_000911.1	1250442	1252535	CDS	+	slr2132	5.81465	0.385014	0.171973	0.0658084	0.860485
NC_000911.1	893984	897262	CDS	+	slr1211	5.81435	0.317157	0.293086	0.160253	0.619305
NC_000911.1	2263827	2264510	CDS	+	slr0994	5.81427	0.653219	0.0340746	0.279924	0.416588
NC_000911.1	2612907	2613317	CDS	+	slr0476	5.81172	-0.484521	0.123475	0.177633	0.608253
NC_000911.1	2062905	2065523	CDS	+	slr1641	5.81009	0.299547	0.35195	-0.0701661	0.862487
NC_000911.1	2613318	2613457	3'-UTR	+	slr0476	5.81003	-0.827965	0.00444642	0.0512158	0.906151
NC_000911.1	2365930	2369181	CDS	+	slr0369	5.80776	0.180345	0.559451	0.209685	0.478483
NC_000911.1	3205694	3207103	CDS	-	sll0504	5.80748	0.233727	0.485576	-0.341173	0.27435
NC_000911.1	1017600	1018493	CDS	-	sll1144	5.80286	0.101414	0.823312	0.373219	0.33331
pSYSX	47827	51129	CDS	+	slr6050	5.79961	0.105372	0.867634	1.14219	0.02566
NC_000911.1	3419421	3420370	5'UTR	-	sll0733	5.79573	-0.318071	0.46528	0.0425404	0.94016
NC_000911.1	2713371	2716616	CDS	-	sll0370	5.7945	0.459013	0.111673	0.0535649	0.893019
NC_000911.1	1825600	1826226	CDS	+	slr1467	5.79393	0.321371	0.41072	0.420223	0.254049
NC_000911.1	211734	213068	CDS	+	slr1107	5.78868	-0.0559792	0.90257	-0.100143	0.813596
NC_000911.1	815984	816297	3'-UTR	-	sll1072	5.78359	-0.60338	0.180641	0.0601386	0.92166
NC_000911.1	1563115	1566900	CDS	+	slr2098	5.78322	0.0648486	0.853723	-0.297405	0.309721
pSYSX	100603	101829	CDS	+	slr6106	5.78272	0.0406527	0.94117	-1.11461	0.00373217
NC_000911.1	2927280	2929700	CDS	-	sll0474	5.78236	0.364141	0.239989	0.0301978	0.943007
NC_000911.1	1407043	1408455	CDS	+	slr1263	5.78088	0.40931	0.150844	-0.0121382	0.983103
NC_000911.1	2065509	2065808	CDS	-	ssl2971	5.77679	-0.755273	0.141226	-0.185871	0.757028
NC_000911.1	1326150	1326626	CDS	-	sll1620	5.7754	0.53309	0.164546	0.341764	0.39177
NC_000911.1	3283575	3284165	CDS	+	slr1426	5.77416	-0.288967	0.388967	-0.346761	0.262215
NC_000911.1	2561308	2562055	5'UTR	+	slr0440	5.7739	-0.697696	0.00948393	0.0342308	0.935306
NC_000911.1	1939782	1940166	3'-UTR	+	SGL_RS11050	5.77356	-0.980654	0.00118492	-0.108981	0.789118
NC_000911.1	2551358	2551681	3'-UTR	-	sll0406	5.77188	0.0654864	0.85701	0.167786	0.611168
NC_000911.1	3474771	3475062	CDS	+	SGL_RS19140	5.77014	-0.316858	0.314267	0.463969	0.117152
NC_000911.1	186601	188898	CDS	-	sll1040	5.76847	0.0318413	0.934191	-0.0599758	0.87914
NC_000911.1	266702	268471	CDS	-	sll1665	5.76625	0.216912	0.52811	0.0657731	0.874371
NC_000911.1	312258	313715	CDS	+	slr1306	5.76467	-0.151264	0.702194	0.154948	0.688696
NC_000911.1	769053	770291	CDS	-	sll1917	5.76415	0.524924	0.13069	0.362346	0.313729
NC_000911.1	3514232	3516208	CDS	-	sll0430	5.76187	0.19381	0.555783	-0.243603	0.435938
NC_000911.1	477668	482320	CDS	-	sll1502	5.75977	0.3297	0.273625	-0.0780681	0.837896
NC_000911.1	629398	630504	CDS	+	slr1920	5.75945	0.765219	0.00625831	0.2392	0.47111
NC_000911.1	3358815	3359577	5'UTR	+	slr1556	5.75801	0.0576481	0.873346	0.272668	0.364816
NC_000911.1	1167318	1167509	3'-UTR	-	ssl2595	5.75726	-0.454565	0.147159	0.0989994	0.793517
NC_000911.1	393996	396017	CDS	-	sll1021	5.75619	-0.41251	0.177931	-0.0553677	0.88898
NC_000911.1	50122	50245	5'UTR	+	slr1495	5.75036	-0.166389	0.75946	-0.154919	0.777141
NC_000911.1	3285051	3287168	CDS	-	sll1336	5.74925	0.794401	0.013146	-0.0106848	0.989986
NC_000911.1	1916533	1918608	CDS	-	sll1098	5.74906	-0.665224	0.0426981	0.388762	0.254192
NC_000911.1	1724597	1725178	CDS	-	sll1258	5.74696	-0.0252407	0.953171	-0.0439282	0.909798
NC_000911.1	2048078	2048496	5'UTR	+	slr1636	5.74422	-0.545304	0.169431	-0.0103872	0.990334
NC_000911.1	1777729	1779981	CDS	+	slr1969	5.7438	0.126823	0.68365	-0.0436637	0.908746
NC_000911.1	1061242	1062111	CDS	+	slr1438	5.74316	-0.205157	0.533745	0.24619	0.41657
NC_000911.1	96325	98481	CDS	-	sll1043	5.73508	1.06008	0.000326392	-0.0596824	0.900205
NC_000911.1	1269407	1270900	CDS	-	sll2003	5.73252	0.697618	0.0558381	0.211499	0.627058
NC_000911.1	3123182	3125035	CDS	+	slr0765	5.73215	0.177397	0.567086	-0.139666	0.660552
NC_000911.1	1167465	1168244	3'-UTR	+	SGL_RS18770	5.73087	-0.799267	0.0369627	-0.0100874	0.990552
NC_000911.1	371487	372509	CDS	+	slr1067	5.72866	0.761745	0.0577578	1.0151	0.0104152
NC_000911.1	1582206	1583198	CDS	+	slr1503	5.7271	0.230322	0.5923	0.331752	0.41103
NC_000911.1	1144232	1144282	3'-UTR	+	slr0882	5.72187	-0.300902	0.472702	0.583288	0.122437
NC_000911.1	1211401	1211625	CDS	+	SGL_RS07500	5.71006	-0.347366	0.254123	0.603999	0.029416
NC_000911.1	877325	878521	CDS	+	slr1197	5.70997	0.432116	0.156299	0.150698	0.663053
NC_000911.1	1713409	1716270	CDS	+	slr0822	5.70868	0.254785	0.451236	0.127591	0.728447
NC_000911.1	3061357	3063522	CDS	+	slr0798	5.70833	0.862054	0.00772132	0.0373691	0.941558
NC_000911.1	3048902	3050266	CDS	-	sll0798	5.70359	0.285996	0.390184	-0.00878011	0.990552
NC_000911.1	1716932	1718293	CDS	-	sll0804	5.70105	-0.255537	0.408128	0.151681	0.630306
NC_000911.1	2065524	2065719	3'-UTR	+	slr1641	5.69572	-0.138458	0.68381	-0.143088	0.663053
NC_000911.1	1945518	1947179	CDS	-	sll1085	5.69446	0.603517	0.0811229	0.210863	0.600745
NC_000911.1	3539496	3540212	CDS	+	slr0590	5.6927	-0.565473	0.0514652	0.034729	0.937242
NC_000911.1	271600	273357	CDS	+	slr1798	5.69026	0.143628	0.661783	-0.194924	0.535847
NC_000911.1	3323275	3324552	CDS	+	slr0653	5.6889	0.712751	0.0114158	0.43366	0.169701
NC_000911.1	2905276	2906796	5'UTR	+	slr0500	5.68494	-0.0995228	0.773004	-0.162449	0.610414
NC_000911.1	2653153	2655123	CDS	+	slr0633	5.68454	0.193682	0.590254	-0.325245	0.326597
NC_000911.1	980276	981694	CDS	+	slr1543	5.68453	0.0612893	0.894416	-0.169558	0.696967
pSYSM	61202	64831	CDS	-	sll5060	5.68375	0.80545	0.00440805	0.165759	0.644533
NC_000911.1	3363266	3365797	CDS	-	sll1496	5.68317	0.630809	0.0529755	0.0284725	0.956744
NC_000911.1	2973268	2975703	CDS	+	slr0104	5.67905	-0.00910808	0.991437	0.0533546	0.886375
NC_000911.1	1242277	1242335	5'UTR	+	ssr3188	5.67819	-0.212621	0.595075	-0.385436	0.274947
NC_000911.1	986492	987733	CDS	-	sll1466	5.67271	0.138433	0.676529	0.0940474	0.793512
NC_000911.1	1237543	1238988	CDS	-	sll1758	5.66976	-0.233116	0.456618	0.433913	0.12877
NC_000911.1	2509713	2510272	3'-UTR	-	sll0209	5.66707	0.00759158	0.989044	0.00332346	0.997028
NC_000911.1	501178	501990	CDS	-	sll1011	5.6661	0.243126	0.443111	-0.320651	0.283976
NC_000911.1	1332429	1334378	CDS	+	slr1744	5.66512	-0.0174938	0.974225	-0.147249	0.653074
NC_000911.1	2735806	2737791	CDS	-	sll0182	5.65962	0.273878	0.381154	-0.210054	0.506266
pSYSM	85552	86997	CDS	-	sll5086	5.65657	0.409833	0.222884	0.993358	0.000305901
NC_000911.1	1784711	1784993	3'-UTR	-	sll1886	5.65438	-0.394523	0.182404	0.157853	0.623221
NC_000911.1	1939865	1940506	CDS	-	sll1089	5.65014	-0.0906163	0.872494	-0.477985	0.264266
NC_000911.1	3433362	3434261	CDS	+	slr0756	5.6496	0.247514	0.428769	-0.133291	0.688829
NC_000911.1	575477	576127	CDS	+	slr2038	5.64214	-0.208335	0.625783	0.568652	0.12877
NC_000911.1	1117143	1119674	CDS	+	slr1367	5.64131	0.17331	0.594406	-0.345735	0.243051
NC_000911.1	3140713	3142875	CDS	-	sll0045	5.64015	0.359732	0.207716	-0.00386143	0.995918
NC_000911.1	3078838	3081210	CDS	-	sll0778	5.63947	0.202622	0.525338	-0.183094	0.564931
NC_000911.1	1512320	1513224	5'UTR	+	slr0265	5.63702	-0.232575	0.47042	0.461607	0.114283
NC_000911.1	514847	515944	CDS	-	sll1006	5.63671	0.161972	0.604826	-0.0688576	0.853064
NC_000911.1	3493885	3496905	CDS	+	slr0451	5.63627	0.0546801	0.873346	-0.0630737	0.865548
NC_000911.1	817967	819979	CDS	-	sll1070	5.63084	-0.109134	0.745117	0.410238	0.151105
NC_000911.1	1069666	1071702	CDS	-	sll1359	5.62958	0.298721	0.326787	-0.134185	0.6854
NC_000911.1	566757	566982	3'-UTR	-	sll1945	5.62797	-0.911384	0.00122412	-0.216128	0.515851
NC_000911.1	2035474	2036850	CDS	+	slr1624	5.62759	0.0314176	0.93275	-0.300399	0.297644
pSYSX	91582	92266	3'-UTR	-	sll6098	5.62076	-0.394354	0.350518	-0.449031	0.250169
NC_000911.1	1983982	1985658	CDS	+	slr1691	5.62061	-0.140953	0.688283	-0.206484	0.523784
NC_000911.1	1597936	1598928	CDS	+	slr1511	5.6189	0.0928588	0.78175	0.0436502	0.912494
pSYSM	57972	60323	CDS	+	slr5058	5.61297	0.702167	0.010487	0.137862	0.693168
NC_000911.1	1782057	1783355	CDS	-	sll1888	5.60966	-0.130068	0.73826	0.174175	0.634313
NC_000911.1	487467	489377	CDS	+	slr1609	5.6078	0.580795	0.0584972	0.00544053	0.994546
NC_000911.1	1358846	1360372	CDS	-	sll0842	5.60656	0.352442	0.318556	0.496704	0.146918
NC_000911.1	2853611	2854486	CDS	+	slr0841	5.60642	0.636159	0.100038	-0.26885	0.535847
NC_000911.1	440610	441986	CDS	-	sll0638	5.60081	0.185709	0.539126	0.073045	0.839145
NC_000911.1	1183660	1184664	CDS	+	slr1410	5.59776	-0.823706	0.00558417	-0.0867203	0.836047
NC_000911.1	999029	1001563	CDS	+	slr1552	5.59694	0.398886	0.167975	-0.119937	0.722444
NC_000911.1	2134202	2137153	CDS	+	slr0293	5.59641	-0.030526	0.942367	-0.0628983	0.864671
NC_000911.1	1281361	1283193	CDS	-	sll1703	5.5927	-0.254536	0.391835	-0.0825934	0.811043
NC_000911.1	2930768	2931382	CDS	+	slr0517	5.59186	-0.24376	0.559451	0.419192	0.256748
NC_000911.1	3196783	3198624	CDS	+	slr0535	5.59137	0.800364	0.0083012	0.338362	0.328566
NC_000911.1	2415202	2415409	3'-UTR	-	sll0756	5.59055	-0.287484	0.440405	0.250165	0.481572
NC_000911.1	1664798	1666699	CDS	-	sll1228	5.58718	0.267481	0.354714	-0.0422581	0.910841
NC_000911.1	2518321	2521857	CDS	+	slr0222	5.58542	0.0193628	0.956613	-0.120276	0.698262
pSYSX	91096	92280	CDS	+	slr6097	5.58428	-0.313269	0.488803	-0.775487	0.047641
NC_000911.1	1022278	1024659	CDS	-	sll1143	5.5817	0.198466	0.518688	0.167315	0.585033
pSYSM	103187	103417	CDS	-	SGL_RS00520	5.58158	0.289772	0.327537	0.790233	0.000979841
NC_000911.1	443913	444944	CDS	-	sll0635	5.57907	-0.095533	0.823422	0.305152	0.375975
NC_000911.1	2568975	2569745	CDS	-	sll0069	5.578	-0.128195	0.687218	0.044369	0.906849
NC_000911.1	1823968	1824732	CDS	-	sll1387	5.56863	-0.267542	0.474125	-0.140451	0.715899
NC_000911.1	3267023	3267215	3'-UTR	+	slr0557	5.56809	-0.475968	0.134834	0.244932	0.456181
NC_000911.1	384343	384975	CDS	+	slr1081	5.56791	0.229745	0.49189	-0.281981	0.372616
NC_000911.1	2674101	2674721	CDS	+	slr0645	5.56746	-0.0647283	0.870267	0.469658	0.12374
NC_000911.1	582481	583092	CDS	-	sll1938	5.56143	0.415027	0.32382	0.519382	0.200014
NC_000911.1	3382575	3383369	CDS	+	slr1573	5.56132	0.403653	0.148009	0.55046	0.0445513
NC_000911.1	237439	238039	5'UTR	-	sll1682	5.56021	-0.347729	0.363534	0.0547252	0.910841
NC_000911.1	1473974	1475452	CDS	+	slr1721	5.56017	0.363297	0.261661	0.0919394	0.816182
NC_000911.1	1286868	1288763	CDS	-	sll1699	5.5584	0.290689	0.356211	0.211514	0.507643
NC_000911.1	3399379	3399456	3'-UTR	-	sll1475	5.55544	0.0590119	0.881849	0.440277	0.178096
NC_000911.1	178237	179682	CDS	+	slr1413	5.55305	0.115424	0.739525	-0.345027	0.263058
NC_000911.1	1229120	1229938	CDS	+	slr1878	5.54958	-0.31148	0.287022	0.242988	0.388923
NC_000911.1	974053	975489	CDS	+	slr1536	5.54741	0.0364324	0.931065	0.498163	0.123492
NC_000911.1	2784503	2785855	CDS	+	slr0909	5.54716	0.244696	0.472004	-0.0926329	0.816822
NC_000911.1	938393	940240	CDS	-	sll1732	5.54385	-0.0519198	0.897481	0.148883	0.663053
NC_000911.1	1493025	1494701	CDS	+	slr1728	5.54368	0.309504	0.278082	0.0177977	0.968266
NC_000911.1	240863	242047	CDS	-	sll1679	5.53801	0.255109	0.46334	-0.427916	0.188153
NC_000911.1	431350	432795	CDS	+	slr0687	5.53749	0.145442	0.641806	-0.00961009	0.988448
NC_000911.1	2510015	2510350	3'-UTR	+	ssr0349	5.53702	0.200083	0.571068	0.0807251	0.849514
NC_000911.1	736435	737811	CDS	-	sll1572	5.5358	-0.36617	0.207112	0.139674	0.659106
NC_000911.1	582379	582480	3'-UTR	-	sll1938	5.53309	-0.142987	0.766809	0.409521	0.310477
NC_000911.1	1121627	1123180	CDS	-	sll1268	5.53305	0.525196	0.0969738	-0.250151	0.47099
pSYSG	15590	17317	CDS	-	sll8019	5.53273	0.0409608	0.915843	0.135417	0.697632
NC_000911.1	2606095	2607357	CDS	-	sll0461	5.52792	0.691148	0.0123638	0.402795	0.191718
NC_000911.1	1994147	1997251	CDS	-	sll0920	5.52703	0.144474	0.645516	-0.204826	0.48823
NC_000911.1	1576765	1578552	CDS	+	slr2105	5.52529	0.368491	0.18279	0.140656	0.652968
NC_000911.1	3158106	3159116	CDS	-	sll0037	5.52494	0.799041	0.0451359	0.212496	0.660263
NC_000911.1	1504818	1506770	CDS	-	sll0254	5.52377	-0.0215223	0.964701	0.32989	0.27366
NC_000911.1	1142413	1142472	3'-UTR	+	slr0881	5.52345	-1.34867	1.08037e-06	-0.466186	0.144578
NC_000911.1	2537896	2538807	CDS	-	sll0191	5.51997	-0.0076387	0.995372	0.346736	0.227265
NC_000911.1	3283478	3284282	3'-UTR	-	sll1338	5.51948	0.0668044	0.881476	-0.035103	0.945959
NC_000911.1	1163421	1164338	CDS	-	sll0861	5.51706	0.502177	0.0920056	0.56473	0.0657469
pSYSM	28096	30168	CDS	-	sll5026	5.51235	1.05997	0.00458079	0.474551	0.267429
NC_000911.1	822837	823367	CDS	+	slr1890	5.51127	-0.035613	0.936176	0.763729	0.00469475
NC_000911.1	803466	806384	CDS	-	sll1076	5.51038	0.259862	0.379243	-0.111749	0.733127
NC_000911.1	3098729	3101566	CDS	-	sll0672	5.5099	0.204239	0.505881	-0.0405447	0.918771
NC_000911.1	391899	393104	CDS	-	sll1023	5.50699	-0.493292	0.0920056	0.110212	0.758183
NC_000911.1	1975056	1975481	CDS	+	slr1686	5.50641	-0.41168	0.347048	-0.233509	0.601989
NC_000911.1	3281706	3282441	3'-UTR	-	sll1341	5.50621	-0.509542	0.0994272	-0.152448	0.663053
NC_000911.1	1355162	1356553	CDS	+	slr0863	5.50112	0.402369	0.241005	0.142577	0.712828
NC_000911.1	3148975	3151977	CDS	-	sll0041	5.50003	0.138277	0.684707	-0.269792	0.391734
NC_000911.1	639516	640613	CDS	-	sll0993	5.49372	-0.00718947	0.995768	0.34742	0.229803
NC_000911.1	130167	131039	CDS	-	sll0696	5.49079	0.319554	0.406334	0.140468	0.743208
NC_000911.1	962888	965800	CDS	+	slr1844	5.49064	0.320225	0.313342	-0.0784284	0.845193
NC_000911.1	2490326	2493004	CDS	+	slr0019	5.49059	0.345597	0.24083	-0.00880891	0.989986
NC_000911.1	1871011	1871835	CDS	-	sll1174	5.48963	-0.671565	0.0250813	-0.263793	0.419063
pSYSX	88430	91103	CDS	+	SGL_RS19160	5.48748	-0.0542043	0.927334	-0.946658	0.0120259
NC_000911.1	566983	568905	CDS	-	sll1945	5.48684	-0.246419	0.40961	0.0481793	0.896539
NC_000911.1	1572849	1575701	CDS	+	slr2104	5.48611	0.440934	0.150844	0.0967894	0.800849
NC_000911.1	390905	391789	CDS	-	sll1024	5.48569	-0.213699	0.549108	0.103243	0.790819
NC_000911.1	3118391	3119515	CDS	+	slr0713	5.48258	0.161895	0.667937	0.352773	0.296216
NC_000911.1	3363167	3363734	3'-UTR	+	slr1557	5.48052	-0.307065	0.350935	0.286642	0.354796
pSYSA	66610	66906	CDS	-	ssl7074	5.47561	-0.425304	0.184443	0.702431	0.0167521
NC_000911.1	10622	12631	CDS	-	sll1209	5.47504	0.0488284	0.886804	-0.13657	0.665945
pSYSG	8658	9712	5'UTR	+	ssr8013	5.47486	-0.414368	0.210963	-0.0978745	0.805411
NC_000911.1	298083	298580	CDS	-	sll1193	5.47323	-0.456981	0.121945	0.373805	0.205284
NC_000911.1	1785835	1788372	CDS	-	sll1885	5.47	0.363601	0.201714	-0.181924	0.556667
NC_000911.1	3386777	3388465	CDS	+	slr1579	5.46854	-0.303067	0.307706	0.0609759	0.868474
NC_000911.1	671006	671707	CDS	+	slr1039	5.46645	0.0729934	0.82926	-0.0656773	0.860272
NC_000911.1	627572	629272	CDS	+	slr1919	5.46196	0.687483	0.0162635	0.245215	0.458361
NC_000911.1	2680550	2681872	CDS	-	sll0398	5.4615	-0.0578938	0.879341	0.317324	0.276295
NC_000911.1	1975482	1975600	3'-UTR	+	slr1686	5.45751	-0.458014	0.357723	-0.113859	0.851032
NC_000911.1	2861073	2861467	3'-UTR	+	slr0845	5.4487	-0.201248	0.618444	0.236231	0.531962
NC_000911.1	3454426	3454885	3'-UTR	+	slr1653	5.44842	-0.0266766	0.973926	0.849721	0.0351952
NC_000911.1	2939614	2939801	5'UTR	+	slr0523	5.44677	-0.66094	0.0254578	0.160477	0.646954
NC_000911.1	432779	434308	CDS	-	sll0641	5.44588	0.136648	0.673912	0.267463	0.358972
NC_000911.1	2036911	2038527	CDS	-	sll1538	5.44502	0.428058	0.134824	0.100105	0.779383
NC_000911.1	3010840	3011424	CDS	+	slr0300	5.44448	0.0601607	0.871518	0.322274	0.291181
NC_000911.1	116518	117693	CDS	-	sll0704	5.44446	0.339066	0.287899	0.0430239	0.920558
pSYSX	43696	47151	CDS	+	slr6047	5.44445	-0.0458224	0.932601	-0.309109	0.406859
NC_000911.1	3173335	3175338	CDS	+	slr0043	5.43867	0.18308	0.589071	-0.345314	0.263647
NC_000911.1	3431317	3432972	CDS	-	sll0726	5.43832	0.292172	0.327545	-0.120894	0.712828
NC_000911.1	761482	763263	CDS	+	slr2019	5.43812	0.405495	0.239163	0.110226	0.790819
NC_000911.1	17853	20408	CDS	-	sll1206	5.43607	1.64742	1.3819e-05	-0.144547	0.795108
NC_000911.1	2041999	2042982	CDS	+	slr1629	5.43399	1.17128	0.00299951	0.152273	0.782964
NC_000911.1	539288	539854	CDS	-	sll1643	5.43282	-0.574454	0.0802976	-0.188013	0.612087
NC_000911.1	3552383	3552721	3'-UTR	+	slr0594	5.43213	-0.54091	0.0777608	-0.0252881	0.956531
NC_000911.1	436234	437265	CDS	+	slr0688	5.43176	0.446895	0.200885	0.33188	0.350418
NC_000911.1	816298	816969	CDS	-	sll1072	5.4316	-0.28385	0.48407	0.0533891	0.915872
NC_000911.1	3354192	3358862	CDS	-	sll1499	5.43011	0.277217	0.346304	-0.0600621	0.872963
NC_000911.1	2445550	2445915	CDS	+	SGL_RS19000	5.42723	0.031238	0.936266	0.508758	0.085159
NC_000911.1	606465	608594	CDS	-	sll1929	5.42678	0.217159	0.464044	-0.028824	0.94091
NC_000911.1	100230	100793	3'-UTR	-	sll0712	5.42584	-0.0222689	0.973926	-0.325376	0.367273
NC_000911.1	2458253	2459377	CDS	+	slr0358	5.42552	0.17922	0.62054	0.256508	0.451341
NC_000911.1	2054482	2057472	CDS	-	sll1528	5.42337	0.298074	0.298745	-0.0389158	0.920037
NC_000911.1	902387	903055	CDS	+	slr1215	5.42173	1.62841	0.000240723	0.133239	0.84653
NC_000911.1	459200	460096	CDS	+	slr1597	5.4217	-1.47685	0.0206281	-1.45315	0.0218307
NC_000911.1	1026511	1027737	CDS	+	slr1224	5.42043	0.342644	0.260802	-0.056838	0.886406
NC_000911.1	3274546	3275307	CDS	-	sll1344	5.41943	0.120896	0.698026	-0.0569062	0.876849
NC_000911.1	693211	695211	CDS	-	sll1290	5.41174	0.171321	0.623262	-0.438128	0.169226
NC_000911.1	3261406	3262062	CDS	+	slr0556	5.41109	0.187802	0.570566	-0.11812	0.741162
NC_000911.1	1090359	1090568	CDS	+	SGL_RS18750	5.40815	-0.352753	0.23192	0.168691	0.585553
NC_000911.1	3191661	3192476	CDS	-	sll0513	5.40765	-0.135323	0.728213	0.281199	0.406747
NC_000911.1	1121389	1121626	3'-UTR	-	sll1268	5.40643	-0.232107	0.469332	-0.305724	0.296442
pSYSM	71882	72190	CDS	-	SGL_RS18500	5.40641	0.597845	0.0800015	0.518012	0.152306
NC_000911.1	622248	622649	3'-UTR	+	slr1918	5.40507	-0.63788	0.0207191	0.0558383	0.886375
NC_000911.1	2614367	2615089	CDS	+	slr0479	5.40479	0.499208	0.0760153	-0.11952	0.729731
NC_000911.1	3128387	3131986	CDS	-	sll0741	5.40472	0.257998	0.414586	-0.138435	0.682272
NC_000911.1	934294	934615	3'-UTR	+	slr1830	5.40387	-0.370437	0.207716	0.151991	0.63361
NC_000911.1	1464954	1467266	CDS	-	sll1608	5.40107	0.444276	0.096381	-0.0599183	0.872319
NC_000911.1	2684959	2687055	CDS	+	slr0415	5.39937	0.104682	0.758622	-0.289294	0.340708
NC_000911.1	2295152	2297341	CDS	+	slr0337	5.39792	0.409671	0.139578	-0.151761	0.630479
NC_000911.1	156652	156741	3'-UTR	+	slr0251	5.39511	-0.547175	0.0441687	0.0340432	0.934025
NC_000911.1	2952561	2954255	CDS	-	sll0590	5.39374	0.124794	0.701748	-0.293285	0.321709
NC_000911.1	944187	946382	CDS	+	slr1835	5.39166	0.171064	0.604867	-0.334413	0.2683
NC_000911.1	156391	156651	CDS	+	ssr0390	5.38906	-0.242521	0.431862	0.0512488	0.891322
NC_000911.1	2532051	2532822	5'UTR	+	slr0229	5.38691	-0.717132	0.0187483	-0.0615213	0.886406
NC_000911.1	506252	508027	CDS	-	sll1009	5.3855	0.266122	0.372926	0.177611	0.564601
NC_000911.1	2331505	2333817	CDS	-	sll0158	5.38438	0.282554	0.33187	-0.142535	0.6475
NC_000911.1	1352256	1353431	CDS	+	slr0861	5.38434	-0.402002	0.426123	-0.40614	0.386006
NC_000911.1	1887159	1888262	CDS	-	sll1166	5.38283	1.83429	4.15048e-06	0.538727	0.26152
NC_000911.1	539127	539287	3'-UTR	-	sll1643	5.38205	-0.899463	0.0058482	-0.320005	0.374704
NC_000911.1	1078657	1080501	CDS	+	slr1443	5.38065	0.298478	0.292701	-0.0313443	0.9374
NC_000911.1	3320075	3321736	CDS	-	sll0631	5.37946	0.259117	0.379243	-0.00772501	0.990552
NC_000911.1	2464954	2465075	3'-UTR	-	sll0021	5.37883	-0.329388	0.28928	0.259924	0.386345
NC_000911.1	3294506	3294740	3'-UTR	+	slr1431	5.37595	-1.77679	6.21381e-07	-0.399653	0.32468
NC_000911.1	2407565	2408686	CDS	-	sll0764	5.36791	0.38326	0.174807	0.513802	0.0673581
NC_000911.1	2863093	2866923	CDS	-	sll0821	5.36363	0.179611	0.559206	-0.110072	0.740164
NC_000911.1	1976721	1977068	3'-UTR	+	slr1687	5.36251	-0.702942	0.00970666	0.0726029	0.851809
NC_000911.1	2172	2873	CDS	-	sll0558	5.36183	0.267641	0.407797	-0.00456583	0.995562
NC_000911.1	1417284	1418681	CDS	+	slr2060	5.35952	0.378669	0.197658	0.0313582	0.940751
NC_000911.1	953752	954456	CDS	+	slr1837	5.35877	0.152264	0.684194	0.0990698	0.815055
NC_000911.1	2807060	2807310	3'-UTR	+	slr0565	5.35428	-0.615143	0.019812	0.299876	0.291017
NC_000911.1	2185870	2188077	CDS	-	sll0148	5.35304	0.142471	0.659747	-0.157824	0.624427
NC_000911.1	933836	934323	3'-UTR	-	sll1736	5.3528	-0.742927	0.00471975	0.00507685	0.994321
NC_000911.1	2271581	2274868	CDS	+	slr0322	5.35198	0.175431	0.585179	-0.118185	0.728351
pSYSG	36860	37141	CDS	-	SGL_RS18565	5.34904	-0.015765	0.977918	0.867243	0.000256057
NC_000911.1	291626	292708	CDS	+	slr1295	5.34889	1.19467	0.0124567	-0.0818405	0.910645
NC_000911.1	1157029	1158909	CDS	-	sll0865	5.34832	0.0736492	0.82989	-0.130298	0.687737
NC_000911.1	3478117	3478460	3'-UTR	+	SGL_RS17940	5.34751	-0.212513	0.491785	0.223221	0.437551
NC_000911.1	2607812	2610058	CDS	+	slr0473	5.34228	0.270019	0.386002	-0.0367549	0.93282
NC_000911.1	988072	989505	CDS	-	sll1464	5.34179	0.295292	0.400101	0.172307	0.642332
NC_000911.1	182354	183298	CDS	+	slr1416	5.34167	0.31137	0.308966	0.0123901	0.983103
NC_000911.1	1397819	1399237	CDS	+	slr1254	5.34116	0.154939	0.61957	-0.303493	0.285781
NC_000911.1	2610073	2610516	CDS	+	slr0474	5.33999	-0.342029	0.321552	0.379874	0.236624
NC_000911.1	3175411	3176259	CDS	+	slr0044	5.33785	0.265102	0.359418	-0.0325161	0.935306
NC_000911.1	1138702	1140474	CDS	+	slr0880	5.33569	0.029064	0.937064	-0.413504	0.149249
NC_000911.1	439184	440437	CDS	-	sll0639	5.33161	0.679195	0.0485982	0.388	0.300538
NC_000911.1	1928323	1930626	CDS	+	slr1164	5.33152	0.377026	0.185956	0.116626	0.727991
NC_000911.1	1988838	1989031	3'-UTR	+	slr1694	5.3301	-0.683628	0.017577	-0.0355448	0.935306
NC_000911.1	846509	847810	CDS	+	slr1897	5.33005	0.660039	0.0703586	0.249024	0.549734
NC_000911.1	2381748	2383127	CDS	+	slr0380	5.3242	0.535133	0.0553537	0.105865	0.769777
NC_000911.1	1911495	1912143	3'-UTR	+	slr1152	5.32206	0.494755	0.110358	0.491158	0.127567
NC_000911.1	3133291	3135138	CDS	-	sll0739	5.32008	0.300265	0.325538	-0.075536	0.842711
NC_000911.1	234905	236356	CDS	-	sll1683	5.31937	0.298776	0.309821	-0.189283	0.535847
NC_000911.1	2843714	2844742	CDS	+	slr0836	5.31902	0.016655	0.969252	-0.0356164	0.933504
NC_000911.1	2292188	2294878	CDS	+	slr0335	5.31849	0.21864	0.494844	-0.171863	0.599862
NC_000911.1	3201688	3202689	CDS	+	slr0537	5.31786	0.279577	0.474125	0.212658	0.593193
NC_000911.1	1472149	1473948	CDS	+	slr1720	5.31639	0.269507	0.355439	-0.116185	0.718191
NC_000911.1	1656043	1658325	CDS	+	slr1325	5.31537	0.146718	0.648282	-0.293567	0.312732
NC_000911.1	2870696	2871418	CDS	-	sll0088	5.31442	0.407958	0.298966	0.0260112	0.967279
NC_000911.1	384980	385390	CDS	+	slr1082	5.31007	-0.0362827	0.926773	-0.143798	0.642443
NC_000911.1	2733987	2734168	3'-UTR	+	slr0201	5.30795	-0.216651	0.507718	-0.0330839	0.937724
NC_000911.1	3547604	3548401	5'UTR	+	slr0593	5.30683	0.214737	0.532477	-0.338733	0.289886
NC_000911.1	869668	873270	CDS	-	sll1120	5.30389	0.22215	0.49189	-0.331767	0.270467
NC_000911.1	2411830	2412177	5'UTR	+	slr0779	5.30061	0.270956	0.396864	0.560454	0.0572929
pSYSA	43751	44017	CDS	-	ssl7051	5.29819	-0.0208586	0.989044	-0.538832	0.285068
NC_000911.1	3287354	3289264	CDS	+	slr1428	5.29787	0.818425	0.0146459	0.0813881	0.868728
NC_000911.1	531446	532867	CDS	+	slr1756	5.29719	0.24741	0.43018	-0.189508	0.552768
NC_000911.1	1784994	1785560	CDS	-	sll1886	5.2962	0.158523	0.60559	0.0884863	0.79411
NC_000911.1	3348690	3351296	CDS	+	slr0665	5.29617	0.416464	0.13715	-0.0722019	0.847387
NC_000911.1	777066	779411	CDS	-	sll1910	5.29559	-0.0648128	0.855749	-0.0933434	0.782233
NC_000911.1	399275	400600	CDS	-	sll1018	5.29324	0.146628	0.649002	0.09935	0.776377
NC_000911.1	730108	731358	CDS	-	sll1575	5.292	0.245137	0.479907	0.459174	0.153005
NC_000911.1	3176543	3178066	CDS	-	sll0027	5.29004	-0.0142339	0.98194	0.125221	0.724018
NC_000911.1	2807211	2808932	CDS	-	sll0550	5.28896	-0.0742875	0.853723	-0.198242	0.554156
NC_000911.1	1756594	1757223	CDS	-	sll1900	5.28759	-0.367769	0.268351	-0.626964	0.0384619
NC_000911.1	2236419	2237054	CDS	-	sll1849	5.28263	0.430329	0.133761	0.992284	1.44553e-05
NC_000911.1	739682	741931	CDS	+	slr1710	5.28237	0.0906107	0.790658	0.11564	0.731706
NC_000911.1	2930654	2930767	5'UTR	+	slr0517	5.28189	-0.267594	0.562115	0.521256	0.200436
NC_000911.1	39802	42363	CDS	+	slr1490	5.28147	0.94013	0.00120963	-0.235326	0.515349
NC_000911.1	1271069	1272274	CDS	+	slr2143	5.28138	0.452649	0.264466	0.180128	0.68776
NC_000911.1	3294498	3295250	CDS	-	sll1330	5.27994	-0.382566	0.235668	-0.0644705	0.874023
NC_000911.1	3536423	3537219	3'-UTR	+	slr0587	5.27909	0.613573	0.0727246	0.0322849	0.952066
NC_000911.1	257426	258175	CDS	+	slr1791	5.2785	-0.0220082	0.958945	0.218187	0.438516
NC_000911.1	2051479	2053305	CDS	-	sll1531	5.27727	1.05768	0.000143606	0.285743	0.400016
NC_000911.1	1768686	1768747	3'-UTR	-	sll1894	5.27536	-0.299389	0.408447	0.280896	0.409385
NC_000911.1	3561946	3564639	CDS	+	slr0603	5.27472	0.476958	0.0962442	-0.326184	0.281677
NC_000911.1	2755703	2759662	CDS	-	sll0178	5.2743	0.28781	0.323007	-0.350825	0.211242
NC_000911.1	124452	126443	CDS	-	sll0698	5.27423	0.14014	0.679941	-0.34516	0.254273
NC_000911.1	2415410	2416018	CDS	-	sll0756	5.27397	0.648076	0.0389405	0.351844	0.307125
NC_000911.1	437922	439118	CDS	+	slr0689	5.27331	-0.035406	0.94443	-0.275647	0.416261
NC_000911.1	613801	614817	CDS	+	slr1910	5.27232	-0.0182917	0.969682	-0.153466	0.616051
NC_000911.1	2935471	2937525	CDS	-	sll0471	5.27076	0.244715	0.423044	-0.180362	0.561443
NC_000911.1	1142101	1142412	CDS	+	slr0881	5.2707	-0.797429	0.00314565	-0.436424	0.144471
NC_000911.1	2552177	2552962	CDS	-	sll0405	5.27039	0.637587	0.0329048	0.0653679	0.87914
NC_000911.1	25266	27857	CDS	-	sll1409	5.26835	0.984852	0.000493993	-0.0397789	0.935306
NC_000911.1	1638381	1639247	CDS	+	slr2126	5.26764	0.0457626	0.89325	-0.0491489	0.897162
NC_000911.1	996850	997806	CDS	-	sll1457	5.2672	0.0805796	0.816069	-0.172689	0.581327
pSYSM	110524	111786	CDS	-	sll5122	5.26618	0.945148	0.000431849	0.362395	0.253664
NC_000911.1	2542935	2543687	CDS	+	slr0431	5.26586	0.525924	0.0842608	0.131443	0.724017
NC_000911.1	116276	116517	3'-UTR	-	sll0704	5.26484	-0.0887244	0.831882	0.208335	0.560083
NC_000911.1	1469013	1469801	CDS	-	sll1606	5.26359	-0.56488	0.0378173	0.0918394	0.793168
NC_000911.1	2526633	2528081	CDS	+	slr0226	5.26145	0.260546	0.383151	-0.196781	0.515349
NC_000911.1	2958036	2959487	CDS	-	sll0587	5.25906	0.475808	0.0837498	-0.213296	0.482921
NC_000911.1	2095667	2095835	3'-UTR	+	slr0445	5.25736	-0.571045	0.0432494	-0.0406911	0.920037
NC_000911.1	341135	342139	CDS	-	sll0926	5.25697	0.112917	0.729392	0.0895091	0.803286
NC_000911.1	295076	297343	CDS	+	slr1298	5.25661	0.135612	0.669414	-0.31684	0.263371
NC_000911.1	306844	308076	CDS	+	slr1303	5.25554	0.626147	0.0471892	0.0981577	0.81962
NC_000911.1	3339500	3340969	CDS	-	sll0626	5.25446	0.406126	0.146811	-0.127577	0.693189
NC_000911.1	704810	705306	3'-UTR	-	sll1286	5.25419	0.387497	0.333762	0.30763	0.438675
NC_000911.1	2860704	2861100	3'-UTR	-	sll0823	5.25185	-0.589884	0.0804453	-0.0683426	0.880061
NC_000911.1	1892918	1895425	CDS	+	slr1529	5.24597	0.367894	0.17011	-0.241826	0.385825
NC_000911.1	1526640	1527170	3'-UTR	-	sll0243	5.24549	-0.386442	0.199019	0.41294	0.158892
NC_000911.1	276429	278342	CDS	+	slr1799	5.24462	0.322416	0.285213	-0.123131	0.71492
NC_000911.1	1306436	1309348	CDS	-	sll1687	5.24423	0.037089	0.917625	0.0218114	0.958287
NC_000911.1	1167961	1169019	CDS	-	sll1315	5.2436	0.564296	0.0526361	0.19555	0.562435
NC_000911.1	1650889	1652358	CDS	+	slr1322	5.24249	0.599184	0.1281	0.169622	0.715978
NC_000911.1	701343	704267	CDS	+	slr1393	5.24222	0.483268	0.0906858	0.0483998	0.906626
NC_000911.1	2224569	2224868	3'-UTR	+	slr1932	5.24163	0.0821396	0.867169	-0.336252	0.423958
NC_000911.1	3010157	3010864	CDS	+	slr0299	5.24125	0.287804	0.341114	0.325035	0.260679
NC_000911.1	3443514	3447386	CDS	-	sll0721	5.23879	0.0551233	0.873346	-0.389314	0.175332
NC_000911.1	1021421	1022008	CDS	+	slr1222	5.23828	0.040225	0.914988	0.480434	0.0932798
NC_000911.1	719733	721247	CDS	-	sll1581	5.23738	0.235581	0.440377	0.323458	0.256748
NC_000911.1	867257	869569	CDS	-	sll1121	5.23561	0.290741	0.326843	-0.144619	0.65043
NC_000911.1	1312309	1312803	CDS	-	sll1631	5.23473	-0.179646	0.593307	-0.243349	0.428013
NC_000911.1	168289	168486	CDS	-	SGL_RS02650	5.23451	-0.543968	0.0592479	0.164807	0.616289
NC_000911.1	2819894	2821855	CDS	-	sll0542	5.23089	0.0241333	0.948631	-0.121433	0.702205
NC_000911.1	2028157	2028744	CDS	-	sll0905	5.2268	0.00505226	0.993553	0.00549128	0.994321
NC_000911.1	1795778	1797466	CDS	-	sll1879	5.22661	0.267807	0.365758	0.0426414	0.911762
NC_000911.1	141123	141428	CDS	-	ssl0426	5.22629	-0.370515	0.199284	0.400718	0.153631
NC_000911.1	2597851	2599197	CDS	-	sll0053	5.2262	0.0873451	0.790062	-0.211424	0.470036
NC_000911.1	2690534	2691445	CDS	+	slr0418	5.2261	0.572691	0.109023	0.522535	0.160966
NC_000911.1	2589851	2591869	CDS	+	slr0063	5.22596	0.28581	0.399526	0.212259	0.536372
NC_000911.1	3359578	3360579	CDS	+	slr1556	5.22216	0.382239	0.21441	-0.0254414	0.956531
NC_000911.1	3041494	3042408	CDS	+	slr0319	5.22147	0.817513	0.0342234	0.419081	0.326597
NC_000911.1	559461	561170	CDS	-	sll1750	5.22125	0.282489	0.351693	-0.0349858	0.934897
NC_000911.1	3028501	3029481	CDS	-	sll0282	5.21911	0.179032	0.585743	-0.34365	0.252984
NC_000911.1	3184733	3186250	CDS	+	slr0528	5.21315	0.397473	0.189796	0.0496956	0.905175
NC_000911.1	2870572	2870695	3'-UTR	-	sll0088	5.21196	-0.525256	0.131784	-0.0628137	0.889563
NC_000911.1	3551159	3552382	CDS	+	slr0594	5.21082	0.294271	0.371982	0.0288949	0.949626
NC_000911.1	200405	202525	CDS	+	slr1103	5.2096	0.134121	0.668277	-0.104138	0.755855
NC_000911.1	1300661	1301656	CDS	+	slr1819	5.2076	-0.630031	0.0348511	-0.219366	0.509744
NC_000911.1	1734382	1737210	CDS	-	sll1253	5.20526	0.220214	0.485517	-0.255698	0.394957
NC_000911.1	286164	287843	CDS	+	slr1291	5.20522	0.195807	0.550316	-0.117026	0.741162
NC_000911.1	3372806	3373718	3'-UTR	-	sll1491	5.20371	0.155779	0.638751	0.190521	0.552048
NC_000911.1	2031001	2032473	CDS	-	sll1541	5.19622	0.4024	0.158795	-0.0589446	0.878211
NC_000911.1	3516569	3517858	CDS	+	slr1176	5.19597	-0.0756305	0.835844	0.124471	0.70294
NC_000911.1	313716	313961	3'-UTR	+	slr1306	5.19312	-0.410347	0.219801	0.0387272	0.935214
NC_000911.1	2807124	2807210	3'-UTR	-	sll0550	5.19198	-0.497631	0.077235	0.0974064	0.782911
NC_000911.1	1660712	1661389	3'-UTR	+	slr1327	5.19131	-0.201553	0.536163	0.0441821	0.910841
NC_000911.1	1748939	1749145	5'UTR	+	slr1351	5.19062	-0.304294	0.333418	0.687866	0.0104152
NC_000911.1	3002966	3004453	CDS	+	slr0121	5.18887	0.13845	0.67977	-0.137487	0.685562
NC_000911.1	1883329	1884573	CDS	-	sll1167	5.18805	-0.0486779	0.922973	-0.107136	0.809007
NC_000911.1	1264328	1267564	CDS	-	sll2005	5.18796	0.260881	0.388201	-0.422812	0.146072
pSYSG	4652	6046	CDS	-	sll8006	5.18789	-0.117614	0.756121	0.394159	0.213139
NC_000911.1	1159029	1160804	CDS	+	slr0891	5.18604	0.203899	0.53489	-0.369021	0.223443
NC_000911.1	219979	221463	CDS	-	sll1027	5.18479	-0.0888586	0.823132	0.267915	0.406856
NC_000911.1	158757	159737	CDS	-	sll0222	5.18307	0.275844	0.386814	0.16648	0.617954
NC_000911.1	3190768	3191664	CDS	+	slr0531	5.18226	-0.039112	0.948531	-0.145784	0.754253
NC_000911.1	3273925	3274545	3'-UTR	-	sll1344	5.18079	-0.387356	0.174045	0.124531	0.696765
NC_000911.1	264478	264824	3'-UTR	+	ssr3000	5.1806	-0.592306	0.0941695	0.181459	0.649856
NC_000911.1	2422833	2423432	CDS	-	sll0749	5.17903	0.149719	0.656237	-0.262827	0.394043
NC_000911.1	1872656	1873648	CDS	+	slr1278	5.17811	0.769564	0.00951435	0.0847224	0.846829
pSYSA	66936	67976	CDS	-	sll7075	5.17762	-0.113739	0.774691	0.596061	0.0626929
NC_000911.1	1154143	1154361	CDS	-	SGL_RS07255	5.17612	-1.43963	9.29571e-05	-0.572766	0.161532
NC_000911.1	3020301	3021821	CDS	+	slr0306	5.17369	0.748408	0.0171328	-0.0571205	0.905175
NC_000911.1	3519398	3520561	CDS	+	slr1179	5.17363	-0.0425316	0.921749	0.0333578	0.938745
NC_000911.1	469592	470914	CDS	+	slr1603	5.17326	0.455962	0.101142	-0.119649	0.722444
NC_000911.1	598931	599037	5'UTR	-	sll1934	5.17326	-0.514307	0.17369	0.124928	0.782963
NC_000911.1	1084757	1087753	CDS	-	sll1353	5.17235	0.386194	0.176755	-0.358763	0.216246
NC_000911.1	145082	145238	3'-UTR	+	slr0243	5.1704	-0.799015	0.0207191	0.167229	0.686984
NC_000911.1	3371006	3371260	CDS	-	SGL_RS17435	5.1704	-0.503564	0.161209	0.228098	0.547199
NC_000911.1	1301398	1301670	3'-UTR	-	sll1689	5.17011	0.480923	0.187983	0.269367	0.48729
NC_000911.1	2881378	2883819	CDS	+	slr0079	5.16957	0.187418	0.546221	-0.223126	0.451921
pSYSA	20266	22182	CDS	+	slr7023	5.16614	-0.212951	0.643873	0.402837	0.312561
NC_000911.1	1300429	1300660	5'UTR	+	slr1819	5.166	-0.347496	0.278432	0.544787	0.0668463
NC_000911.1	3224429	3225334	CDS	-	sll0494	5.16425	1.01352	3.22044e-05	0.527833	0.0657469
NC_000911.1	885641	886078	CDS	+	slr1203	5.16365	0.174856	0.638658	-0.65845	0.0432339
NC_000911.1	1820238	1820837	CDS	-	sll1866	5.16361	0.217046	0.531975	-0.245029	0.463425
NC_000911.1	824584	825915	CDS	-	sll1823	5.16246	-0.22554	0.469332	0.186255	0.538563
NC_000911.1	1089400	1090323	CDS	+	slr1448	5.16243	0.0646404	0.855749	0.00404656	0.995188
NC_000911.1	1256905	1258263	CDS	-	sll2010	5.16224	0.285807	0.332231	-0.0732281	0.84304
NC_000911.1	2440295	2440933	CDS	-	sll0318	5.16171	-0.160777	0.603395	-0.0391798	0.918422
NC_000911.1	2670115	2671902	CDS	-	sll0603	5.16114	0.303857	0.287345	-0.0435966	0.909798
NC_000911.1	2513806	2515974	CDS	+	slr0220	5.15945	0.252532	0.389773	0.0557173	0.87914
NC_000911.1	1295568	1296380	CDS	-	sll1696	5.15836	-0.406521	0.183966	0.197954	0.538361
NC_000911.1	936768	938276	CDS	-	sll1733	5.15682	0.368276	0.213445	-0.32194	0.279796
NC_000911.1	2197732	2200959	CDS	-	sll0142	5.15428	0.162035	0.599497	-0.244519	0.395754
NC_000911.1	2647386	2650184	CDS	-	sll0616	5.15409	0.27329	0.337957	-0.0930228	0.780983
NC_000911.1	3398409	3398717	CDS	-	sll1476	5.15211	-0.794743	0.0222714	-0.0116345	0.988337
NC_000911.1	2850331	2851737	CDS	-	sll0828	5.15019	0.597446	0.0700928	0.044564	0.928635
NC_000911.1	2618067	2620094	CDS	+	slr0484	5.14854	0.0277352	0.938946	0.0812614	0.812386
NC_000911.1	3383084	3383576	3'-UTR	-	ssl2874	5.14799	0.0970505	0.798412	-0.0939007	0.816182
NC_000911.1	1543036	1543701	CDS	+	slr2084	5.14694	-0.0889427	0.792846	-0.14872	0.628341
NC_000911.1	2595280	2596566	CDS	-	sll0055	5.1468	0.330583	0.224295	-0.0549289	0.877609
NC_000911.1	502314	503747	CDS	+	slr1050	5.14553	0.262383	0.361887	0.0349393	0.929565
NC_000911.1	2568848	2568974	3'-UTR	-	sll0069	5.14449	-0.543482	0.0461093	0.19236	0.527447
NC_000911.1	2281509	2283182	CDS	+	slr0327	5.1424	0.396353	0.166287	-0.102103	0.772736
NC_000911.1	3231569	3232879	CDS	+	slr0930	5.1422	0.962308	0.0247434	0.437939	0.364297
NC_000911.1	3490014	3491501	CDS	-	sll0445	5.13878	0.107631	0.729886	-0.131088	0.674348
pSYSM	69335	70810	CDS	-	sll5069	5.13643	0.836357	0.00792955	0.435836	0.221278
NC_000911.1	3118989	3119607	3'-UTR	-	sll0659	5.13418	0.325353	0.338705	0.0623997	0.886406
NC_000911.1	438979	439183	3'-UTR	-	sll0639	5.13129	-0.00664178	0.999303	0.480644	0.178673
NC_000911.1	425468	427738	CDS	-	sll0646	5.12946	-0.0502537	0.888644	-0.0251412	0.947819
NC_000911.1	1991550	1993274	CDS	+	slr1697	5.12943	0.539712	0.0675255	0.0499221	0.907543
NC_000911.1	2671895	2673970	CDS	-	sll0602	5.12841	0.290411	0.328938	-0.229131	0.43903
NC_000911.1	2432459	2434762	CDS	-	sll0322	5.12268	0.248078	0.415341	-0.031109	0.940751
NC_000911.1	2913111	2914124	CDS	+	slr0503	5.1224	0.0713604	0.855847	-0.349825	0.285068
NC_000911.1	794764	795900	CDS	+	slr1140	5.12152	0.177626	0.617036	-0.24658	0.46413
NC_000911.1	2258074	2259243	CDS	+	slr0990	5.1182	0.200571	0.56609	-0.372494	0.244582
NC_000911.1	3504240	3506969	CDS	+	slr0454	5.11817	0.293885	0.29867	-0.102359	0.756729
NC_000911.1	2946344	2948086	CDS	+	slr0615	5.1174	0.360054	0.226999	0.0563217	0.887093
NC_000911.1	492130	494739	CDS	+	slr1044	5.11569	0.129195	0.683073	-0.0712012	0.847028
pSYSA	85199	88138	CDS	-	sll7090	5.11443	-0.164143	0.756121	-0.114283	0.841171
NC_000911.1	2775767	2777296	CDS	+	slr0904	5.11227	0.380004	0.173987	0.0154959	0.975334
NC_000911.1	1752827	1752902	3'-UTR	+	slr1353	5.11072	-0.924322	0.000346621	-0.0049686	0.994321
NC_000911.1	313705	314199	CDS	-	sll1188	5.11052	-0.227638	0.539403	0.398152	0.228519
NC_000911.1	2551682	2552167	CDS	-	sll0406	5.11035	0.476398	0.102525	-0.0456323	0.915442
NC_000911.1	1784935	1785275	3'-UTR	+	slr1972	5.10787	-0.541329	0.0820926	-0.0317977	0.941971
NC_000911.1	1527171	1528421	CDS	-	sll0243	5.10423	0.360756	0.203729	0.259362	0.369962
NC_000911.1	927917	928750	CDS	+	slr1827	5.10375	0.377264	0.264466	0.224664	0.522813
NC_000911.1	1793852	1795027	CDS	+	slr1975	5.1018	0.207602	0.550316	0.591972	0.0544463
NC_000911.1	787809	790406	CDS	-	sll1084	5.10159	0.38658	0.176336	-0.195366	0.528485
NC_000911.1	1161856	1163367	CDS	-	sll0862	5.10092	0.230866	0.424609	0.426862	0.116876
NC_000911.1	2397478	2399118	CDS	-	sll0772	5.10046	0.450916	0.123696	0.0281267	0.947819
NC_000911.1	3217855	3218655	CDS	+	slr0544	5.09919	0.179202	0.607144	-0.176311	0.616537
NC_000911.1	2436443	2437228	CDS	+	slr0347	5.09839	-0.0227212	0.967084	0.282636	0.395183
NC_000911.1	1027844	1029331	CDS	+	slr1225	5.09695	0.284622	0.347075	-0.0709277	0.853094
NC_000911.1	2574297	2575244	CDS	-	sll0066	5.09669	0.000426686	1	-0.341973	0.294713
NC_000911.1	1909190	1910095	CDS	+	slr1534	5.09593	-0.208328	0.491158	0.407952	0.135364
NC_000911.1	2234304	2234753	CDS	-	sll1852	5.09557	-0.0807498	0.904862	0.727691	0.130814
NC_000911.1	299522	300883	CDS	+	slr1299	5.09547	0.370839	0.281921	-0.148175	0.697247
NC_000911.1	1372455	1375193	CDS	-	sll1165	5.09054	0.279623	0.339408	0.107153	0.744762
NC_000911.1	1532944	1534548	CDS	-	sll0238	5.08917	0.579104	0.023338	-0.169225	0.584486
NC_000911.1	1477647	1478891	CDS	-	sll1601	5.08614	0.246669	0.396572	-0.194246	0.507643
NC_000911.1	2674030	2674100	5'UTR	+	slr0645	5.0851	-0.172586	0.640116	0.544729	0.0862387
NC_000911.1	1746308	1747363	CDS	+	slr1350	5.08417	0.440018	0.113553	0.0681825	0.856964
NC_000911.1	3202699	3203862	CDS	-	sll0507	5.08288	-0.219357	0.582354	-0.158454	0.688829
NC_000911.1	1132264	1132899	CDS	-	sll0876	5.08228	-0.770472	0.00354093	-0.486905	0.0911049
NC_000911.1	758829	761228	CDS	+	slr2018	5.08133	0.443463	0.0933369	-0.162021	0.596029
NC_000911.1	3345027	3345815	CDS	-	sll0623	5.08001	0.0394496	0.915749	-0.251012	0.402546
NC_000911.1	2227829	2228377	CDS	+	slr1933	5.0799	0.133467	0.67977	0.176795	0.566911
NC_000911.1	3479829	3482141	CDS	-	sll0450	5.07964	0.196957	0.52963	-0.280959	0.338206
NC_000911.1	1980365	1981471	CDS	-	sll1555	5.07937	0.0452166	0.894533	-0.0667855	0.857806
NC_000911.1	1347474	1348856	CDS	-	sll0851	5.07779	-0.30049	0.310708	-0.107204	0.742901
NC_000911.1	2697151	2698248	CDS	-	sll0380	5.07776	0.0729155	0.825892	0.121043	0.698981
NC_000911.1	2100463	2101980	CDS	+	slr0448	5.07668	0.25557	0.396572	0.093311	0.789086
NC_000911.1	1658511	1659788	CDS	-	sll1234	5.07281	0.382119	0.17011	0.149145	0.634087
NC_000911.1	2370818	2372110	CDS	-	sll0337	5.07097	0.482051	0.152504	0.313001	0.368812
NC_000911.1	2810100	2811593	CDS	+	slr0569	5.07023	0.556744	0.0321213	-0.271909	0.345295
NC_000911.1	1975575	1975874	CDS	-	ssl3044	5.07009	1.46328	0.000304485	0.293423	0.572648
NC_000911.1	3556111	3557094	CDS	-	sll0564	5.06946	0.0589096	0.857403	0.215619	0.43683
NC_000911.1	1640786	1641238	CDS	+	slr2128	5.06828	0.0534653	0.888864	-0.540347	0.0890918
NC_000911.1	1344140	1345066	CDS	-	sll0854	5.06819	0.325372	0.290983	0.0605086	0.877609
NC_000911.1	256698	257279	CDS	+	slr1790	5.06766	0.165713	0.578245	0.408822	0.134023
NC_000911.1	320785	321447	CDS	-	sll0943	5.06602	0.436305	0.0988308	-0.169453	0.572341
NC_000911.1	857558	860866	CDS	-	sll1787	5.06574	0.0986662	0.776874	-0.196828	0.546135
NC_000911.1	3467744	3467988	3'-UTR	+	slr1661	5.06213	-0.467275	0.0848066	-0.184966	0.533943
NC_000911.1	164037	165821	CDS	-	sll0219	5.05946	0.322749	0.297496	0.112154	0.75532
NC_000911.1	251642	252208	3'-UTR	+	slr1789	5.05818	-0.264536	0.423181	0.101591	0.782233
NC_000911.1	2369282	2370646	CDS	+	slr0370	5.0577	0.319653	0.276159	-0.330666	0.249138
NC_000911.1	1932354	1933418	CDS	+	slr1166	5.05694	-0.137508	0.684707	0.129069	0.70035
NC_000911.1	2610706	2612715	CDS	-	sll0459	5.05347	0.185424	0.537855	-0.308539	0.266904
NC_000911.1	1985874	1986872	CDS	+	slr1692	5.05164	0.151658	0.644566	-0.458754	0.122437
NC_000911.1	2869752	2870699	CDS	+	slr0073	5.05147	0.12911	0.745117	-0.497339	0.15937
NC_000911.1	2095329	2095722	3'-UTR	-	sll0420	5.04993	-0.382407	0.183966	0.0816836	0.818472
NC_000911.1	2870700	2870969	3'-UTR	+	slr0073	5.04877	-0.171604	0.68603	-0.556305	0.130125
NC_000911.1	3194101	3196542	CDS	+	slr0534	5.04765	0.238352	0.422238	-0.0665924	0.856964
NC_000911.1	2829098	2831011	CDS	+	slr0825	5.04642	0.332687	0.256191	-0.34266	0.233545
NC_000911.1	3305654	3308773	CDS	-	sll1366	5.04617	0.544192	0.0802976	-0.0432079	0.927589
NC_000911.1	2701931	2705419	CDS	-	sll0377	5.04517	0.154478	0.653061	-0.433456	0.15935
NC_000911.1	2251657	2252958	CDS	-	sll1841	5.04355	0.339767	0.250978	0.0125479	0.981331
NC_000911.1	624136	624594	CDS	-	sll1832	5.04306	0.188664	0.59418	-0.462749	0.153005
NC_000911.1	1767270	1768223	CDS	+	slr1963	5.0411	-0.296958	0.336417	0.0991331	0.778343
NC_000911.1	3169054	3170412	CDS	+	slr0040	5.0399	0.0581526	0.872093	-0.251977	0.411145
NC_000911.1	3453211	3454425	CDS	+	slr1653	5.03959	0.205228	0.571527	0.497525	0.13675
NC_000911.1	3375291	3377588	CDS	+	slr1567	5.03882	0.0902173	0.773004	-0.238418	0.391924
NC_000911.1	3136019	3138604	CDS	-	sll0737	5.03839	0.523247	0.057219	-0.35032	0.236289
NC_000911.1	2459374	2460282	CDS	-	sll0310	5.0369	-0.0532622	0.892522	0.266486	0.386006
pSYSA	56954	58522	CDS	-	sll7065	5.03609	-0.127855	0.838228	-0.483243	0.321709
NC_000911.1	2383949	2384728	CDS	-	sll0330	5.03591	-0.0130916	0.984733	-0.14068	0.680281
NC_000911.1	2645098	2645254	3'-UTR	+	slr0628	5.035	-0.668529	0.0146401	0.159028	0.625682
NC_000911.1	1756466	1756593	3'-UTR	-	sll1900	5.03476	-0.799121	0.00509094	-0.64786	0.0310385
NC_000911.1	2883920	2884276	CDS	-	sll0082	5.03387	-0.120202	0.804301	-0.0734997	0.887265
NC_000911.1	2891201	2893012	CDS	-	sll0078	5.03316	0.0244396	0.951113	-0.0898501	0.80524
NC_000911.1	2733446	2734029	3'-UTR	-	ssl0353	5.03222	-0.666261	0.0203194	-0.181133	0.585082
NC_000911.1	2383699	2383968	CDS	+	SGL_RS12960	5.03215	0.293731	0.553275	0.428843	0.353982
NC_000911.1	773827	775626	CDS	-	sll1913	5.02942	0.257315	0.390382	-0.529945	0.057587
NC_000911.1	1926829	1927724	3'-UTR	-	ssl2148	5.02854	-0.496027	0.0988308	-0.400665	0.188487
NC_000911.1	707437	708054	CDS	+	slr1396	5.02775	0.13802	0.712045	0.517018	0.12168
NC_000911.1	144554	145081	CDS	+	slr0243	5.02505	-0.408036	0.247562	0.197262	0.593303
NC_000911.1	1017474	1017599	3'-UTR	-	sll1144	5.02454	-0.480138	0.285978	0.284459	0.523784
NC_000911.1	2819631	2819893	3'-UTR	-	sll0542	5.02444	-0.636843	0.019812	-0.212061	0.49015
NC_000911.1	2465076	2466326	CDS	-	sll0021	5.02265	0.149477	0.623435	0.0711241	0.844084
NC_000911.1	1838299	1839252	CDS	+	slr1478	5.02196	0.0523733	0.8814	0.00883865	0.989115
NC_000911.1	714179	714418	5'UTR	-	sll1584	5.0219	-0.671124	0.0154504	-0.209358	0.504969
NC_000911.1	334486	334543	3'-UTR	+	slr0971	5.01943	-0.571845	0.0260299	-0.035686	0.927961
NC_000911.1	1911570	1911785	CDS	-	ssl2162	5.01609	-0.429413	0.501862	1.01889	0.0682761
NC_000911.1	2876845	2878035	CDS	-	sll0086	5.01469	-0.064737	0.875852	-0.157855	0.659106
NC_000911.1	566059	566805	CDS	+	slr2032	5.01456	0.32088	0.34751	0.0182482	0.976049
pSYSM	32015	32836	CDS	-	sll5030	5.01328	0.913692	0.000365732	0.404895	0.183102
NC_000911.1	3395763	3398261	CDS	-	sll1477	5.013	0.329577	0.238943	-0.168559	0.576005
NC_000911.1	138295	140535	CDS	+	slr0237	5.01256	0.894131	0.00307244	0.17627	0.649242
NC_000911.1	2558820	2559989	CDS	-	sll0402	5.01122	0.367771	0.195879	0.197388	0.516514
NC_000911.1	1073080	1075629	CDS	-	sll1356	5.01101	0.07997	0.804664	-0.0848078	0.802386
NC_000911.1	1644905	1648090	CDS	+	slr2131	5.0109	0.230473	0.451367	-0.0578147	0.87914
NC_000911.1	1014587	1015396	CDS	-	sll1632	5.0099	0.205904	0.566349	-0.344814	0.300538
NC_000911.1	3540213	3540315	3'-UTR	+	slr0590	5.00709	-0.937652	0.000856554	-0.105206	0.782233
NC_000911.1	1940549	1942087	CDS	-	sll1087	5.00689	0.454876	0.112646	0.0712874	0.854181
NC_000911.1	1236316	1237449	CDS	+	slr1880	5.00564	0.175853	0.602677	-0.14061	0.685562
NC_000911.1	2387169	2387383	3'-UTR	+	slr0384	5.00238	-1.15626	0.000212866	-0.756265	0.0242884
NC_000911.1	393121	393849	CDS	-	sll1022	5.00105	-0.487276	0.162758	0.149288	0.703634
NC_000911.1	1688213	1689259	CDS	+	slr0807	5.00047	0.0311916	0.946796	0.190828	0.622554
pSYSA	73483	74928	CDS	-	sll7078	5.00033	0.00380811	0.995372	0.300729	0.617897
NC_000911.1	908259	908352	3'-UTR	-	sll1969	5.00027	-0.665772	0.302985	-0.151602	0.845171
NC_000911.1	2647283	2647317	3'-UTR	+	slr0630	4.99969	-0.40842	0.190111	0.225708	0.479545
NC_000911.1	2529009	2530892	CDS	+	slr0228	4.99689	0.360815	0.200885	-0.111361	0.739271
NC_000911.1	498076	501096	CDS	+	slr1048	4.99572	0.486897	0.0668899	-0.143794	0.65043
NC_000911.1	3073629	3074738	CDS	-	sll0782	4.99561	0.252795	0.388685	-0.271756	0.33801
NC_000911.1	160258	161058	CDS	+	slr0254	4.99489	0.214868	0.523259	-0.102872	0.783911
NC_000911.1	580228	581055	CDS	+	slr2042	4.99486	-0.0607883	0.873523	-0.129735	0.699127
NC_000911.1	8492	10471	CDS	+	slr1312	4.9939	0.265678	0.35671	-0.0639799	0.862487
NC_000911.1	1109453	1109710	3'-UTR	+	slr1366	4.99333	-0.347075	0.297313	0.0497771	0.907543
NC_000911.1	1408456	1408651	3'-UTR	+	slr1263	4.99304	-0.0603389	0.881476	0.337936	0.274613
NC_000911.1	3104142	3107102	CDS	+	slr0707	4.99244	0.107792	0.735884	-0.416775	0.146314
NC_000911.1	582163	582190	5'UTR	-	sll1939	4.99205	0.861143	0.0615901	0.601416	0.223443
NC_000911.1	2646623	2647282	CDS	+	slr0630	4.99166	-0.0766664	0.841777	0.124277	0.718608
NC_000911.1	2494205	2495389	CDS	-	sll0006	4.99091	0.101403	0.751451	0.245052	0.394714
NC_000911.1	941686	943941	CDS	+	slr1834	4.99041	0.0616007	0.867348	-0.314576	0.30423
NC_000911.1	2387177	2387377	CDS	+	SGL_RS12980	4.99001	-1.15696	0.000219378	-0.752971	0.0252522
NC_000911.1	3218368	3218678	3'-UTR	-	sll0498	4.98841	-0.468572	0.199911	-0.0462806	0.927961
NC_000911.1	2299158	2299382	CDS	-	SGL_RS12670	4.98777	-0.00425638	1	0.303291	0.297361
NC_000911.1	489722	490888	CDS	+	slr1041	4.98638	0.126195	0.712328	-0.51709	0.0903069
NC_000911.1	215504	216229	CDS	-	sll1032	4.98498	0.312982	0.389773	0.0623396	0.891993
NC_000911.1	3362057	3363166	CDS	+	slr1557	4.98428	0.218506	0.485517	0.0701753	0.853094
NC_000911.1	3275314	3277923	CDS	-	sll1343	4.98332	0.30912	0.293709	-0.38907	0.175332
NC_000911.1	2425387	2426343	CDS	+	slr0341	4.98221	0.342512	0.275233	0.0971159	0.795787
NC_000911.1	2087356	2087733	CDS	+	slr0443	4.98166	0.541501	0.031162	0.531949	0.0451796
NC_000911.1	2894946	2896574	CDS	+	slr0088	4.98146	0.750916	0.00993969	-0.0829563	0.847387
NC_000911.1	2287948	2289525	CDS	+	slr0331	4.98002	0.0827176	0.795646	0.291764	0.28204
NC_000911.1	1151139	1152431	CDS	-	sll0867	4.97784	0.144195	0.651984	-0.126075	0.69707
NC_000911.1	2411067	2412110	CDS	-	sll0759	4.97665	0.325689	0.260802	0.0106712	0.985294
NC_000911.1	2455755	2456768	CDS	-	sll0312	4.97358	0.842451	0.00264839	0.281293	0.395183
NC_000911.1	3483472	3484590	CDS	-	sll0449	4.97313	0.162843	0.635849	-0.435318	0.163778
NC_000911.1	2105813	2107645	CDS	+	slr0280	4.97157	0.292753	0.323701	-0.134716	0.676803
NC_000911.1	1890461	1892119	CDS	-	sll1443	4.97128	0.157914	0.63583	-0.106319	0.771879
NC_000911.1	880147	881838	CDS	+	slr1199	4.97114	0.309194	0.300542	-0.237873	0.427534
pSYSG	17318	17534	5'UTR	-	sll8019	4.9684	-0.502586	0.171973	0.567394	0.116726
NC_000911.1	61834	63591	CDS	+	slr1114	4.96703	0.908121	0.00473807	-0.295112	0.438675
NC_000911.1	1356554	1356750	3'-UTR	+	slr0863	4.96486	-0.17697	0.617036	0.150174	0.663918
pSYSA	54005	56392	CDS	-	sll7063	4.96333	-0.121097	0.832059	-0.36625	0.423972
NC_000911.1	2076547	2078340	CDS	-	sll1521	4.96313	0.426449	0.116036	-0.137192	0.663918
NC_000911.1	134437	137442	CDS	+	slr0744	4.96122	-0.0212777	0.968863	-0.107939	0.771816
NC_000911.1	449088	450041	CDS	+	slr1592	4.96074	0.213916	0.49269	-0.1176	0.727253
NC_000911.1	2709084	2710385	CDS	-	sll0373	4.96053	0.0624335	0.864384	0.210121	0.500802
NC_000911.1	3353733	3354203	3'-UTR	+	slr0668	4.96031	-0.450568	0.118761	0.059351	0.875684
NC_000911.1	69284	69985	CDS	+	slr1119	4.95848	1.04919	8.62108e-06	0.325229	0.253664
NC_000911.1	630555	631592	CDS	-	sll0998	4.95808	-0.537769	0.0428121	-0.562383	0.0361331
pSYSX	252	3053	CDS	+	slr6001	4.95736	-0.128964	0.742381	-0.672113	0.0351952
NC_000911.1	1594119	1595288	CDS	+	slr1508	4.95443	0.267746	0.369643	-0.309009	0.283747
NC_000911.1	2667542	2668972	CDS	-	sll0606	4.9489	0.140138	0.651429	-0.181672	0.540081
NC_000911.1	1598929	1599096	3'-UTR	+	slr1511	4.94879	-0.326461	0.259593	-0.0419386	0.910774
NC_000911.1	1911896	1912756	CDS	-	sll1104	4.94843	0.707004	0.0292975	0.612	0.0819903
NC_000911.1	1716861	1716931	3'-UTR	-	sll0804	4.94825	-0.648468	0.0140894	0.273286	0.340708
NC_000911.1	2489484	2489900	CDS	-	SGL_RS19250	4.94435	0.122927	0.769898	0.396327	0.280072
NC_000911.1	3138917	3139855	CDS	-	sll0048	4.94387	0.996951	0.00458079	0.513863	0.202819
NC_000911.1	1750511	1750680	3'-UTR	+	slr1351	4.94303	0.233231	0.469555	-0.222498	0.479545
pSYSA	39500	39682	CDS	-	SGL_RS00835	4.94279	-1.25262	0.00933192	0.273325	0.628611
NC_000911.1	3390028	3391602	CDS	-	sll1484	4.9424	0.223056	0.50966	-0.397889	0.205284
NC_000911.1	1414126	1416822	CDS	+	slr2058	4.94003	0.41805	0.159061	-0.18668	0.568408
NC_000911.1	1848799	1850550	CDS	-	sll1181	4.93868	0.256407	0.431365	-0.390839	0.204525
NC_000911.1	616822	617178	CDS	+	slr1914	4.93825	-0.296378	0.311909	0.407111	0.142601
NC_000911.1	2504168	2504383	CDS	-	SGL_RS19010	4.93795	-0.302939	0.438241	0.232874	0.542816
NC_000911.1	3520562	3520752	3'-UTR	+	slr1179	4.93786	-0.566497	0.0517918	-0.0139869	0.980456
NC_000911.1	617390	618187	CDS	-	sll1835	4.93613	-0.141485	0.701722	0.00897951	0.99121
NC_000911.1	706055	707131	CDS	+	slr1395	4.93377	0.120723	0.706433	0.118649	0.716568
NC_000911.1	157050	158615	CDS	-	sll0223	4.93338	0.0261914	0.943747	-0.0608201	0.868728
NC_000911.1	170572	171840	CDS	+	slr1411	4.93248	0.0375792	0.917083	-0.298187	0.300529
NC_000911.1	2150247	2151401	CDS	+	slr0401	4.9317	0.311736	0.287851	0.248728	0.394043
NC_000911.1	521483	522853	CDS	-	sll1002	4.93002	0.225055	0.436161	-0.0575195	0.873448
NC_000911.1	899937	900662	CDS	+	slr1213	4.92525	0.51156	0.0762461	0.142925	0.67813
NC_000911.1	1704375	1705799	CDS	+	slr0817	4.9247	0.0303145	0.937124	-0.234928	0.449276
NC_000911.1	3091764	3093017	CDS	+	slr0702	4.92392	-0.236263	0.48407	0.311341	0.311737
NC_000911.1	3154910	3156664	CDS	+	slr0031	4.92391	0.217458	0.454036	-0.36956	0.178096
NC_000911.1	624899	626281	CDS	-	sll1831	4.92312	0.223359	0.478604	-0.365502	0.214936
NC_000911.1	757671	758753	CDS	+	slr2017	4.92198	0.340781	0.274178	0.294056	0.336409
NC_000911.1	107471	108325	CDS	-	sll0708	4.92125	0.992669	0.00663709	-0.450429	0.283976
NC_000911.1	897354	899888	CDS	+	slr1212	4.91834	0.539622	0.0398754	-0.266427	0.360116
NC_000911.1	328006	329181	CDS	-	sll0938	4.91779	0.689815	0.0161623	0.496357	0.12168
NC_000911.1	772511	773905	CDS	+	slr2027	4.91681	0.206703	0.474391	-0.107973	0.730862
NC_000911.1	1931139	1932311	CDS	+	slr1165	4.91529	0.318193	0.370284	0.443813	0.191174
NC_000911.1	2956107	2957153	CDS	+	slr0619	4.91185	0.375742	0.160512	-0.0698598	0.845193
NC_000911.1	1544714	1546903	CDS	-	sll1987	4.91052	0.0183566	0.96171	0.142857	0.642428
NC_000911.1	3418971	3419420	CDS	-	sll0733	4.909	-0.552551	0.470165	-0.225206	0.783911
NC_000911.1	2806082	2807059	CDS	+	slr0565	4.90882	0.133859	0.69733	0.0783226	0.847387
NC_000911.1	1108967	1109452	CDS	+	slr1366	4.90855	0.214782	0.523035	0.237178	0.459012
NC_000911.1	734985	736220	CDS	+	slr1708	4.90833	0.101801	0.747983	-0.150699	0.630401
NC_000911.1	2239239	2241248	CDS	+	slr1939	4.90538	0.366864	0.182404	-0.0317105	0.93742
NC_000911.1	1732809	1734323	CDS	+	slr1343	4.90502	0.354778	0.247575	-0.303833	0.323017
NC_000911.1	181073	182221	CDS	+	slr1415	4.90396	0.137221	0.671655	-0.142499	0.657993
NC_000911.1	1408215	1408482	3'-UTR	-	sll1961	4.90323	-0.613538	0.0441687	0.323821	0.312732
NC_000911.1	2835868	2835919	3'-UTR	+	slr0829	4.90303	-0.847987	0.0106658	0.221653	0.562823
NC_000911.1	1945032	1945517	3'-UTR	-	sll1085	4.90193	-0.223799	0.487099	-0.00179332	0.999505
NC_000911.1	3342857	3344944	CDS	+	slr0662	4.89997	0.804091	0.0206753	0.550936	0.152903
NC_000911.1	954453	955427	CDS	-	sll1721	4.89972	-0.00972367	0.991385	0.332794	0.266527
NC_000911.1	1841056	1842690	CDS	-	sll1374	4.89943	0.158449	0.59418	-0.0725613	0.837896
pSYSM	41411	42397	CDS	-	sll5043	4.89932	0.728045	0.00649594	0.471633	0.122437
NC_000911.1	3144213	3148421	CDS	-	sll0043	4.89899	0.224818	0.485799	-0.206374	0.51813
NC_000911.1	742780	744732	CDS	-	sll1927	4.89856	0.231311	0.42569	-0.271419	0.326597
NC_000911.1	1783855	1784934	CDS	+	slr1972	4.89825	0.00939948	0.985195	-0.0547647	0.889391
NC_000911.1	3476642	3477484	CDS	+	slr1668	4.89781	0.412307	0.174245	0.186767	0.576005
NC_000911.1	1444115	1445392	CDS	+	slr1998	4.89772	0.217801	0.454961	0.00637936	0.993147
NC_000911.1	2819878	2819947	3'-UTR	+	slr0575	4.8957	-0.424373	0.286462	0.0521798	0.92166
NC_000911.1	3477883	3478116	CDS	+	SGL_RS17940	4.89447	-0.0333452	0.93275	0.280254	0.304684
NC_000911.1	1145883	1146289	3'-UTR	-	sll0871	4.89446	-0.334001	0.305121	-0.117392	0.742928
NC_000911.1	1418682	1418991	3'-UTR	+	slr2060	4.89416	-0.326756	0.289325	0.063872	0.868474
NC_000911.1	1015511	1016782	CDS	+	slr1751	4.89413	0.202911	0.590407	0.0713881	0.874956
NC_000911.1	2599315	2599974	CDS	+	slr0069	4.89381	-1.23657	0.00274217	-0.781652	0.0756607
NC_000911.1	633789	634880	CDS	-	sll0997	4.89293	0.951431	3.75414e-05	0.368423	0.183102
NC_000911.1	3171428	3173158	CDS	+	slr0042	4.89246	0.321959	0.242117	-0.121042	0.697247
NC_000911.1	905575	906789	CDS	-	sll1971	4.89191	0.0120148	0.977061	-0.19495	0.499678
NC_000911.1	1326135	1326352	3'-UTR	+	slr1738	4.88926	-0.817461	0.00183702	-0.0682916	0.856747
NC_000911.1	2427788	2427930	5'UTR	-	sll0325	4.88715	-0.509359	0.137784	0.216326	0.556246
NC_000911.1	3503179	3503280	3'-UTR	+	slr0453	4.88475	-0.773114	0.00491559	-0.0123762	0.984243
NC_000911.1	442164	443933	CDS	+	slr0692	4.88445	0.629906	0.0404134	-0.0651684	0.882608
NC_000911.1	2975741	2977003	CDS	-	sll0103	4.8837	0.26572	0.355439	-0.25085	0.374447
NC_000911.1	1781209	1782060	CDS	+	slr1971	4.88343	0.468045	0.0873237	-0.143392	0.659106
NC_000911.1	3449928	3452129	CDS	+	slr1651	4.88174	0.0706759	0.844057	-0.427326	0.152903
NC_000911.1	2504291	2504414	5'UTR	+	slr0213	4.88126	-0.367991	0.173407	0.342641	0.197724
NC_000911.1	3162738	3164243	CDS	-	sll0033	4.88019	0.12275	0.700132	-0.359407	0.211187
NC_000911.1	1519114	1519953	CDS	+	slr0267	4.87747	0.173613	0.591572	0.00922565	0.989969
NC_000911.1	2250711	2251496	CDS	+	slr1946	4.8774	0.207869	0.551129	-0.503581	0.119173
NC_000911.1	3528265	3529305	CDS	+	slr1187	4.87662	0.147705	0.676478	-0.376829	0.233496
NC_000911.1	901197	902315	CDS	+	slr1214	4.8764	0.990007	0.0232133	0.514273	0.290769
NC_000911.1	1587899	1589374	CDS	-	sll1424	4.87635	0.0529679	0.872093	0.143164	0.632536
NC_000911.1	2786798	2788417	CDS	+	slr0913	4.87333	0.250963	0.429737	-0.131882	0.697632
NC_000911.1	866374	867144	CDS	-	sll1123	4.87313	0.150586	0.609638	-0.155497	0.595311
NC_000911.1	2800965	2801139	3'-UTR	-	sll0556	4.87222	-0.190091	0.526729	0.147765	0.620425
NC_000911.1	2751026	2754613	CDS	+	slr0212	4.86994	0.183258	0.567086	-0.482212	0.101313
NC_000911.1	206863	208338	CDS	-	sll1037	4.86856	0.591355	0.0400841	0.0434996	0.920037
NC_000911.1	2068855	2069694	CDS	-	sll1524	4.86816	-0.0558652	0.888141	-0.219137	0.497027
NC_000911.1	224807	225557	3'-UTR	+	slr1772	4.868	0.119331	0.721643	-0.165689	0.614371
NC_000911.1	213031	215037	CDS	-	sll1033	4.86702	0.0663672	0.838243	0.0465437	0.898782
NC_000911.1	914442	915032	3'-UTR	+	slr2074	4.86667	0.00675269	0.990894	0.618911	0.0741873
NC_000911.1	1206947	1207993	CDS	+	slr1867	4.86607	-0.00312631	1	0.0931392	0.81188
NC_000911.1	2940566	2941666	CDS	-	sll0467	4.86558	1.37217	0.000504066	0.215375	0.682389
NC_000911.1	2521830	2523737	CDS	-	sll0202	4.86465	0.155229	0.617036	0.0119362	0.982098
pSYSX	37482	39119	CDS	+	slr6042	4.864	0.103048	0.793717	-0.468676	0.167919
NC_000911.1	961201	962730	CDS	+	slr1843	4.86295	0.108132	0.723249	0.00491385	0.994721
NC_000911.1	3330281	3331042	CDS	+	slr0654	4.86174	0.00319925	0.997539	0.136076	0.646916
NC_000911.1	3198731	3199783	CDS	+	slr0536	4.86125	0.0220913	0.951113	0.403594	0.131645
pSYSX	51514	51701	3'-UTR	+	slr6051	4.85819	0.111475	0.808189	-0.107129	0.831186
NC_000911.1	2238277	2238954	CDS	-	sll1848	4.85817	-0.103377	0.787805	0.804351	0.00373217
NC_000911.1	2678140	2679738	CDS	+	slr0649	4.85679	0.390615	0.170395	-0.200151	0.517312
NC_000911.1	2176909	2177171	5'UTR	+	slr0144	4.85561	0.105996	0.795264	0.920343	0.00205993
NC_000911.1	264516	265316	CDS	-	sll1667	4.85547	0.526735	0.13723	-0.0557076	0.910841
NC_000911.1	2300515	2302446	CDS	+	slr0168	4.85384	0.228895	0.43018	0.159763	0.593895
NC_000911.1	1910499	1911494	CDS	+	slr1152	4.85068	0.997237	0.00584108	0.724534	0.0743504
NC_000911.1	1391050	1391922	CDS	+	slr1249	4.85042	0.396359	0.137093	-0.281497	0.309948
NC_000911.1	934324	934707	CDS	-	sll1736	4.85026	-0.512223	0.0802976	0.147045	0.661056
pSYSA	58527	60902	CDS	-	sll7066	4.85021	-0.0635021	0.923152	-0.464525	0.309718
NC_000911.1	88818	90512	CDS	-	sll1049	4.84901	1.03653	0.00417438	-0.36255	0.394514
NC_000911.1	3458282	3459397	CDS	+	slr1656	4.84851	0.12385	0.684194	0.0563789	0.874371
NC_000911.1	3280979	3281932	CDS	+	slr1424	4.84843	0.0631257	0.857403	-0.00527432	0.994321
NC_000911.1	2730649	2731563	CDS	+	slr0199	4.84791	0.552492	0.0348029	0.146078	0.645883
NC_000911.1	1194653	1196776	CDS	+	slr1857	4.84767	0.298939	0.274706	-0.0392663	0.915512
NC_000911.1	3212598	3213194	CDS	+	slr0542	4.84645	0.0623938	0.869114	-0.274744	0.393062
NC_000911.1	3388466	3388683	3'-UTR	+	slr1579	4.84532	-0.901766	0.000271885	-0.0915534	0.789086
NC_000911.1	695975	697972	CDS	+	slr1390	4.84394	0.235122	0.408447	-0.16908	0.561787
NC_000911.1	463690	464307	CDS	-	sll1511	4.84253	0.210605	0.504003	0.125075	0.706663
pSYSG	42914	44326	5'UTR	-	sll8048	4.84241	-0.0605298	0.880055	0.0800858	0.839145
NC_000911.1	216264	218273	CDS	-	sll1031	4.84236	0.179381	0.550316	0.00954762	0.987459
NC_000911.1	169823	169933	3'-UTR	-	sll0216	4.84173	-0.64115	0.0239061	0.0667013	0.866053
NC_000911.1	2415319	2415744	3'-UTR	+	slr0780	4.84173	-0.0702537	0.845501	0.278536	0.328665
NC_000911.1	1408483	1409649	CDS	-	sll1961	4.83947	0.0611866	0.858341	0.252734	0.376176
NC_000911.1	684560	687334	CDS	-	sll1296	4.8386	0.264155	0.383821	0.0502497	0.895491
NC_000911.1	1987100	1988242	CDS	+	slr1693	4.83824	0.277418	0.311799	-0.105049	0.7352
NC_000911.1	2119301	2120020	CDS	-	sll0263	4.83566	0.239971	0.463516	-0.341725	0.266365
NC_000911.1	2925899	2926786	CDS	+	slr0514	4.83563	0.144929	0.688851	-0.467618	0.152903
pSYSA	97173	98522	CDS	+	slr7100	4.83504	-0.206337	0.641806	-0.0862667	0.863692
NC_000911.1	947511	949343	CDS	-	sll1725	4.83221	0.469824	0.156957	-0.0873239	0.842694
NC_000911.1	283060	284487	CDS	+	slr1289	4.82948	1.22299	0.000156889	0.0232236	0.971844
NC_000911.1	3178231	3180135	CDS	-	sll0026	4.82859	0.327282	0.23236	0.170937	0.558925
NC_000911.1	49893	50231	CDS	-	sll1398	4.82817	0.682104	0.0189245	0.352065	0.276013
NC_000911.1	81377	81695	3'-UTR	-	sll1054	4.82795	0.328665	0.329235	-0.104062	0.793512
NC_000911.1	42405	43397	CDS	+	slr1491	4.82791	0.622878	0.009623	0.257359	0.348949
NC_000911.1	1829553	1830497	CDS	-	sll1384	4.82766	0.376627	0.168094	-0.216952	0.452005
NC_000911.1	2831881	2833083	CDS	+	slr0827	4.82736	0.269507	0.335854	-0.134472	0.654829
NC_000911.1	2128767	2130941	CDS	+	slr0288	4.82379	0.135021	0.68365	0.00208731	0.999595
NC_000911.1	3207272	3208696	CDS	-	sll0503	4.82144	0.25372	0.355439	0.426403	0.10294
NC_000911.1	2393493	2394107	CDS	+	slr0769	4.82135	0.363957	0.180641	0.146073	0.634313
NC_000911.1	850605	851585	CDS	+	slr1901	4.81907	0.330207	0.270303	0.326084	0.263433
pSYSM	53037	54026	CDS	+	slr5054	4.81713	0.681573	0.036629	0.72427	0.0351952
NC_000911.1	745339	746124	CDS	+	slr2005	4.81606	-0.711818	0.00458079	-0.206692	0.473222
NC_000911.1	3331045	3331587	CDS	+	slr0655	4.81395	-0.494047	0.0715613	0.321223	0.252984
NC_000911.1	84776	86107	CDS	+	slr1124	4.81304	0.696641	0.0243967	-0.460798	0.181412
pSYSM	113239	113463	CDS	-	ssl5125	4.81194	0.0212534	0.955057	0.8311	0.000194082
NC_000911.1	745926	746302	3'-UTR	-	sll1925	4.81154	-0.172816	0.655421	0.147318	0.698283
NC_000911.1	2561499	2561993	CDS	-	sll0400	4.81153	0.570348	0.0684691	0.325414	0.333146
NC_000911.1	2793926	2794381	CDS	+	slr0919	4.80974	-0.146894	0.741581	0.00827672	0.994321
NC_000911.1	454712	456586	CDS	-	sll1516	4.80931	0.291386	0.324344	-0.0957695	0.782911
NC_000911.1	2440164	2440294	3'-UTR	-	sll0318	4.80794	-0.545575	0.034909	0.0764854	0.827099
NC_000911.1	2617440	2617889	CDS	+	slr0483	4.80773	-0.0887905	0.821334	0.0217956	0.966688
NC_000911.1	1494758	1496830	CDS	+	slr1729	4.80735	0.560034	0.0239669	-0.0887431	0.793349
NC_000911.1	3486693	3489911	CDS	-	sll0446	4.80478	0.219417	0.466417	-0.180516	0.554382
NC_000911.1	212747	213030	3'-UTR	-	sll1033	4.80395	-0.136264	0.675655	-0.320201	0.252984
NC_000911.1	1102283	1104058	CDS	-	sll1275	4.80374	0.238055	0.393593	-0.173335	0.544235
NC_000911.1	1367129	1369567	CDS	+	slr0869	4.802	0.0957898	0.741924	-0.21681	0.411408
NC_000911.1	1356550	1357626	CDS	-	sll0844	4.80124	0.0697752	0.835404	0.0465693	0.901582
NC_000911.1	981695	981855	3'-UTR	+	slr1543	4.8008	-0.719032	0.0987227	-0.441336	0.316725
NC_000911.1	1655673	1655712	5'UTR	-	sll1236	4.80062	-0.1843	0.761897	0.955979	0.0480956
NC_000911.1	3552785	3553096	5'UTR	+	slr0596	4.80025	-0.568858	0.0397242	-0.259131	0.379712
NC_000911.1	1846949	1848241	CDS	-	sll1369	4.79965	0.392021	0.164378	-0.128558	0.696052
NC_000911.1	67606	68361	CDS	+	slr1118	4.79858	0.790251	0.0017184	0.473231	0.105414
NC_000911.1	1441002	1444046	CDS	-	sll1905	4.79558	0.26297	0.379243	-0.224281	0.45054
NC_000911.1	2954593	2956089	CDS	+	slr0618	4.79495	0.158621	0.585104	-0.0122459	0.981331
NC_000911.1	1781779	1782056	3'-UTR	-	sll1888	4.79493	-0.471629	0.366545	0.155251	0.79168
NC_000911.1	1521210	1522226	CDS	-	sll0244	4.79423	0.257913	0.40961	-0.206623	0.514065
NC_000911.1	1906170	1907744	CDS	-	sll1433	4.79406	0.057968	0.859103	0.108394	0.727991
NC_000911.1	2026675	2028126	CDS	+	slr0958	4.7932	0.0677706	0.837559	0.209555	0.461947
pSYSG	13695	15287	CDS	-	sll8018	4.79178	0.0666602	0.870693	-0.189533	0.613332
NC_000911.1	1144728	1146173	CDS	+	slr0883	4.79033	0.468578	0.0568817	0.0349273	0.927205
NC_000911.1	738909	739640	CDS	-	sll1570	4.79008	0.147649	0.609415	0.138235	0.634781
NC_000911.1	1691493	1692332	CDS	-	sll0818	4.78994	0.0508117	0.87705	0.0848387	0.794689
NC_000911.1	2067522	2068763	CDS	+	slr1643	4.78704	0.0124096	0.978659	0.0608234	0.88046
NC_000911.1	1634411	1635058	CDS	+	slr2121	4.78558	0.0933738	0.801339	-0.502118	0.116726
NC_000911.1	1263823	1264179	CDS	-	sll2006	4.78459	0.151242	0.600878	-0.385003	0.148772
NC_000911.1	1759941	1762424	CDS	+	slr1959	4.78363	0.217789	0.437677	-0.224309	0.40893
NC_000911.1	38644	39636	CDS	+	slr1489	4.78316	0.901063	0.00629746	-0.323113	0.404677
NC_000911.1	36721	38538	CDS	+	slr1488	4.782	1.07168	0.000504066	-0.231647	0.558925
NC_000911.1	876008	877297	CDS	+	slr1196	4.78074	0.468011	0.135266	0.159646	0.656899
NC_000911.1	264265	264515	3'-UTR	-	sll1667	4.78046	0.206919	0.60026	0.0464135	0.928519
NC_000911.1	2917536	2918774	CDS	-	sll0480	4.77882	0.389627	0.14238	-0.104967	0.744762
NC_000911.1	1536117	1537793	CDS	-	sll0236	4.77798	0.0751898	0.815887	-0.297062	0.27435
NC_000911.1	3561162	3561794	CDS	-	sll0563	4.77696	0.129616	0.7039	0.357085	0.238621
NC_000911.1	1325715	1326134	CDS	+	slr1738	4.77695	-0.582599	0.0466886	0.0586533	0.88715
NC_000911.1	140585	141007	CDS	+	slr0238	4.77683	0.709583	0.0388161	0.545967	0.147538
NC_000911.1	190815	191954	CDS	-	sll1039	4.77621	0.314913	0.228992	-0.16772	0.551192
NC_000911.1	2383637	2383886	3'-UTR	+	slr0381	4.77398	0.253061	0.596636	0.363899	0.418106
NC_000911.1	1393938	1395755	CDS	-	sll1151	4.77358	0.211537	0.453616	-0.272396	0.309718
NC_000911.1	1091698	1092894	CDS	-	sll1350	4.77213	0.445883	0.0776853	-0.077115	0.821135
NC_000911.1	2504415	2506043	CDS	+	slr0213	4.77194	0.0435813	0.900677	-0.136991	0.668969
NC_000911.1	380030	381175	CDS	+	slr1076	4.7714	0.417304	0.092345	-0.434239	0.0942177
NC_000911.1	1217156	1219624	CDS	-	sll1772	4.76932	0.0796237	0.799965	-0.0182117	0.967279
NC_000911.1	2116083	2117321	CDS	-	sll0266	4.76907	0.276834	0.328938	-0.564906	0.0330141
NC_000911.1	2889265	2890320	CDS	-	sll0080	4.76804	-0.0989731	0.754803	0.429721	0.106102
NC_000911.1	2904531	2905235	CDS	+	slr0498	4.76468	0.260458	0.336417	-0.0798401	0.806674
NC_000911.1	1988385	1988837	CDS	+	slr1694	4.76451	-0.128446	0.705335	-0.0623318	0.871301
NC_000911.1	958137	960029	CDS	+	slr1841	4.76374	0.0582214	0.880245	-0.150349	0.67898
NC_000911.1	424694	425464	CDS	-	sll0647	4.76205	0.0555742	0.864691	-0.0500685	0.887186
NC_000911.1	2543688	2543820	3'-UTR	+	slr0431	4.76185	-0.14444	0.674013	0.0834008	0.826399
NC_000911.1	2078366	2080120	CDS	-	sll1520	4.76076	0.277538	0.371318	-0.366953	0.219868
NC_000911.1	1112531	1114249	CDS	-	sll1271	4.7605	0.508568	0.0451925	0.0977759	0.768753
NC_000911.1	2687952	2690534	CDS	+	slr0417	4.75979	0.222746	0.426123	0.0429794	0.905175
NC_000911.1	1922791	1923141	CDS	-	ssl2153	4.75951	0.238397	0.565801	0.0733938	0.886406
NC_000911.1	2231639	2233036	CDS	+	slr1935	4.75854	0.251409	0.381154	0.289808	0.28973
NC_000911.1	1235136	1236056	CDS	-	sll1760	4.75775	0.0485475	0.886804	-0.0864513	0.804041
NC_000911.1	1507861	1508170	3'-UTR	-	ssl0467	4.75774	-0.555192	0.0342173	0.0261333	0.947819
NC_000911.1	1794833	1795120	3'-UTR	-	sll1880	4.75751	-0.790549	0.009833	-0.21135	0.54948
NC_000911.1	2833080	2833262	CDS	-	SGL_RS15090	4.75485	-0.37096	0.396864	-0.246416	0.570451
NC_000911.1	1828997	1829491	CDS	+	slr1472	4.75446	-0.279811	0.300813	-0.191327	0.47248
NC_000911.1	853497	857450	CDS	-	sll1789	4.75423	0.0713376	0.836274	-0.0316949	0.94016
NC_000911.1	3176260	3176441	3'-UTR	+	slr0044	4.75191	-0.355856	0.190449	-0.0658049	0.850131
NC_000911.1	20615	21595	CDS	-	sll1205	4.7513	0.92633	0.000102412	0.0563684	0.884482
NC_000911.1	2038644	2039063	CDS	-	sll1537	4.75043	-0.226893	0.471005	0.484967	0.0843672
NC_000911.1	1012137	1012615	3'-UTR	-	ssl3177	4.74992	-0.255044	0.387177	0.0278471	0.943007
NC_000911.1	2918691	2918956	5'UTR	+	slr0509	4.74922	-0.297845	0.381154	-0.100593	0.791525
NC_000911.1	381746	382391	5'UTR	+	ssr1765	4.74905	0.0608946	0.853717	-0.160283	0.586701
NC_000911.1	2708257	2708958	CDS	-	sll0374	4.7473	0.297014	0.271666	-0.00965974	0.986362
NC_000911.1	1132248	1132752	3'-UTR	+	slr0875	4.74677	-0.0210095	0.95957	-0.154637	0.588142
NC_000911.1	1587828	1588351	3'-UTR	+	slr1505	4.74634	0.637922	0.0767182	-0.211444	0.617897
NC_000911.1	1002633	1004777	CDS	-	sll1454	4.74611	0.426554	0.11381	-0.107609	0.744762
NC_000911.1	3429461	3431203	CDS	-	sll0727	4.74571	0.2661	0.34428	-0.252421	0.360367
NC_000911.1	933157	934293	CDS	+	slr1830	4.74563	0.294489	0.295449	0.0599597	0.869279
NC_000911.1	1105666	1107168	CDS	+	slr1363	4.74548	0.424636	0.0865812	-0.0404156	0.910841
NC_000911.1	2664403	2665887	CDS	+	slr0642	4.74534	0.160311	0.590368	0.0281016	0.941971
NC_000911.1	995275	996807	CDS	+	slr1550	4.74497	0.294869	0.295192	-0.195544	0.497172
NC_000911.1	3399262	3400797	3'-UTR	+	slr1583	4.74454	-0.0104669	0.990094	0.120435	0.729775
NC_000911.1	545591	546556	CDS	-	sll1640	4.74351	0.292569	0.267918	0.0941506	0.76167
NC_000911.1	904115	905506	CDS	+	slr1216	4.7421	0.670101	0.0114158	0.0834546	0.826522
NC_000911.1	614574	615265	3'-UTR	-	sll1837	4.74133	0.0261963	0.950761	0.0560563	0.893386
NC_000911.1	1550952	1552895	CDS	+	slr2089	4.74088	0.367046	0.160995	0.533071	0.0361331
pSYSX	82296	82514	CDS	+	ssr6089	4.74074	-0.498473	0.0858247	-0.131692	0.695016
NC_000911.1	2506131	2507405	CDS	+	slr0214	4.74003	0.255361	0.324121	-0.252257	0.317682
NC_000911.1	99402	100793	CDS	+	slr0721	4.7399	0.988501	4.58154e-06	0.115434	0.701729
NC_000911.1	3011672	3014128	CDS	+	slr0301	4.73715	0.213469	0.443367	-0.102449	0.740557
NC_000911.1	3199930	3200838	CDS	-	sll0509	4.73654	0.237808	0.491943	-0.219928	0.51813
NC_000911.1	302367	302789	CDS	-	sll1192	4.73644	-0.092515	0.823312	0.380495	0.238665
NC_000911.1	2886182	2887513	CDS	+	slr0082	4.73592	0.030724	0.935951	-0.48756	0.0989357
NC_000911.1	3394954	3395718	CDS	-	sll1479	4.73544	0.312671	0.235668	-0.149887	0.605948
NC_000911.1	3309530	3311431	CDS	-	sll1365	4.73381	0.116037	0.695327	-0.024078	0.947819
NC_000911.1	2854576	2854686	CDS	-	SGL_RS19270	4.73326	-0.473443	0.343984	0.198565	0.705467
NC_000911.1	598488	599029	3'-UTR	+	slr2052	4.72973	-0.147947	0.717896	0.448324	0.200149
NC_000911.1	2543411	2543724	3'-UTR	-	SGL_RS13700	4.72907	-1.07499	1.67563e-05	-0.0941039	0.783911
pSYSX	55646	56236	CDS	+	slr6058	4.72894	-0.0666245	0.885976	-0.974912	0.00109225
NC_000911.1	1959436	1961079	CDS	-	sll1564	4.72597	0.196659	0.485576	0.0234029	0.953781
NC_000911.1	2676937	2677755	CDS	-	sll0601	4.72556	0.0663451	0.841335	0.335041	0.213591
NC_000911.1	2580710	2581897	CDS	-	sll0063	4.72551	0.144872	0.645122	-0.220832	0.452842
NC_000911.1	2095034	2095666	CDS	+	slr0445	4.72524	-0.00306559	1	0.0433224	0.910841
NC_000911.1	2875593	2876855	CDS	+	slr0077	4.72424	0.159	0.667842	-0.0802741	0.856422
NC_000911.1	102930	105110	CDS	-	sll0710	4.72271	1.10466	0.00458079	-0.414792	0.362599
NC_000911.1	2860500	2861072	CDS	+	slr0845	4.72133	0.57696	0.0540082	0.190899	0.585033
pSYSA	5340	6284	CDS	-	sll7009	4.72076	-0.0564098	0.915161	0.191504	0.636638
NC_000911.1	2205774	2206451	CDS	+	slr0164	4.71956	0.195568	0.509185	-0.332383	0.227341
NC_000911.1	1791417	1792676	CDS	-	sll1883	4.71901	0.323792	0.341114	0.519056	0.110276
NC_000911.1	3247817	3248009	5'UTR	-	sll0533	4.71516	-0.0234562	0.953704	0.569353	0.0250471
pSYSA	83905	85017	CDS	-	sll7089	4.71492	-0.174233	0.757641	0.127658	0.831186
NC_000911.1	2057469	2060975	CDS	-	sll1527	4.7149	0.288424	0.305742	-0.233756	0.406388
NC_000911.1	820102	821352	CDS	-	sll1069	4.71482	0.684869	0.0639875	0.203387	0.643409
NC_000911.1	1660739	1661623	CDS	-	sll1233	4.71418	0.303975	0.293407	0.0402181	0.918422
NC_000911.1	2090026	2091630	CDS	-	sll0424	4.71248	0.462115	0.0578355	-0.21574	0.424862
NC_000911.1	1006234	1008246	CDS	-	sll1452	4.71242	0.203688	0.552315	-0.26276	0.419063
NC_000911.1	1468960	1469505	3'-UTR	+	slr1717	4.70957	0.579438	0.0916381	-0.0880466	0.852872
NC_000911.1	2235072	2235458	CDS	-	sll1851	4.70775	0.361165	0.300813	0.930533	0.00119505
NC_000911.1	2642135	2643145	CDS	-	sll0679	4.70667	0.976118	0.000202221	0.0926644	0.814078
pSYSX	51133	51513	CDS	+	slr6051	4.70376	0.344741	0.387875	0.93916	0.00597654
NC_000911.1	86159	87418	CDS	+	slr1125	4.70346	0.979388	0.00161185	-0.387807	0.289375
pSYSA	8531	11458	CDS	+	slr7011	4.70326	-0.115628	0.842855	-0.580135	0.195044
NC_000911.1	3235681	3236327	3'-UTR	+	ssr1562	4.70264	-0.172151	0.555004	-0.0699921	0.838009
NC_000911.1	951797	953098	CDS	-	sll1722	4.6994	0.511244	0.0327074	-0.228683	0.396966
NC_000911.1	2794881	2795109	3'-UTR	+	slr0920	4.69877	0.210257	0.485799	0.0232072	0.956499
NC_000911.1	1742545	1743369	CDS	+	slr1347	4.69746	0.0695146	0.853723	-0.400771	0.203183
NC_000911.1	3218656	3218837	3'-UTR	+	slr0544	4.69654	-0.192835	0.565448	-0.0652835	0.868782
NC_000911.1	1795121	1795564	CDS	-	sll1880	4.69628	-0.355613	0.228065	0.0874352	0.809007
NC_000911.1	2543725	2544323	CDS	-	SGL_RS13700	4.69513	-0.55816	0.0275905	-0.00897883	0.98728
NC_000911.1	1476845	1477657	CDS	+	slr1723	4.68976	0.341441	0.214116	0.169795	0.568461
NC_000911.1	1263414	1263830	CDS	-	sll2007	4.6893	0.133079	0.683073	-0.169969	0.589554
NC_000911.1	1207994	1208399	3'-UTR	+	slr1867	4.68813	-0.169608	0.575004	-0.0304909	0.9374
NC_000911.1	2849096	2850259	CDS	+	slr0839	4.68773	-0.10707	0.723249	-0.195395	0.47248
NC_000911.1	2987263	2988609	CDS	-	sll0096	4.68571	0.230446	0.400101	-0.121921	0.679443
pSYSG	1920	2966	CDS	-	sll8001	4.68563	-0.398055	0.224821	0.16429	0.641059
NC_000911.1	1526224	1527174	CDS	+	slr0273	4.68558	0.58375	0.0478104	0.596193	0.0544463
NC_000911.1	2803366	2804208	CDS	-	sll0555	4.68414	0.089724	0.804301	0.334768	0.270467
NC_000911.1	1854102	1855982	CDS	+	slr1265	4.684	0.131855	0.664698	-0.390095	0.152903
NC_000911.1	1498110	1499222	CDS	+	slr1731	4.68345	0.330265	0.192604	0.226155	0.38683
NC_000911.1	2265213	2266646	CDS	-	sll0945	4.6828	0.424764	0.0867488	-0.146567	0.616252
NC_000911.1	3192782	3193900	CDS	+	slr0533	4.68249	0.136888	0.65767	0.0791081	0.820184
NC_000911.1	2246867	2248483	CDS	+	slr1944	4.68104	0.232466	0.383821	-0.308498	0.226287
NC_000911.1	100794	101771	CDS	-	sll0712	4.68089	0.604753	0.0369627	-0.295927	0.358972
NC_000911.1	116478	116653	3'-UTR	+	slr0731	4.67949	-0.403469	0.168433	0.142227	0.658711
NC_000911.1	2984985	2986241	CDS	+	slr0108	4.67943	0.164989	0.564054	-0.415584	0.116965
NC_000911.1	3142957	3143571	CDS	+	slr0023	4.6781	0.142357	0.606781	-0.315805	0.211242
NC_000911.1	2657078	2657267	3'-UTR	+	slr0635	4.6774	-0.892825	0.000185729	-0.245691	0.376176
NC_000911.1	2878078	2879289	CDS	-	sll0085	4.67262	0.0989468	0.730473	-0.204142	0.438516
NC_000911.1	2070019	2070891	CDS	+	slr1644	4.67183	0.385696	0.132164	-0.159575	0.581424
NC_000911.1	636372	637523	CDS	+	slr1020	4.67155	0.406655	0.126623	0.0774732	0.826038
NC_000911.1	2579308	2580135	CDS	-	sll0064	4.66827	0.0143586	0.973396	-0.158584	0.600672
NC_000911.1	2647154	2647385	3'-UTR	-	sll0616	4.66769	0.104194	0.724141	0.0880899	0.782466
NC_000911.1	2201147	2202550	CDS	-	sll0141	4.66731	0.182242	0.551269	-0.315277	0.263647
NC_000911.1	3218679	3219131	CDS	-	sll0498	4.66651	0.0486439	0.887605	0.0631673	0.866619
NC_000911.1	115269	116477	CDS	+	slr0731	4.66607	0.0499773	0.885719	0.160081	0.607875
pSYSM	60291	61199	CDS	-	sll5059	4.6651	0.725758	0.00350285	0.393415	0.169226
NC_000911.1	663342	663731	CDS	+	slr1034	4.66374	-0.200167	0.475007	0.205366	0.434584
NC_000911.1	2154516	2155172	CDS	-	sll0356	4.66362	0.0530222	0.871343	-0.324839	0.226512
NC_000911.1	3311660	3313345	CDS	+	slr1462	4.66267	0.365599	0.208487	-0.00361768	0.995918
NC_000911.1	643549	644379	CDS	-	sll0992	4.66199	0.306617	0.260802	-0.272052	0.315005
NC_000911.1	2133546	2134130	3'-UTR	+	slr0292	4.66106	-0.0732519	0.827982	0.0904962	0.779322
NC_000911.1	1919913	1920548	CDS	-	sll1095	4.66057	0.198261	0.475959	-0.0230387	0.953894
NC_000911.1	2412826	2414313	CDS	-	sll0757	4.65976	0.727256	0.00777947	0.223406	0.494678
NC_000911.1	2907447	2908058	CDS	-	sll0488	4.65885	0.352064	0.278432	-0.132562	0.713775
NC_000911.1	2184030	2185784	CDS	-	sll0149	4.65841	0.243888	0.390555	-0.283016	0.302908
NC_000911.1	908314	908883	3'-UTR	+	slr2071	4.65594	0.350835	0.179859	-0.223855	0.413433
NC_000911.1	687391	690252	CDS	-	sll1294	4.65468	0.00118167	0.999767	-0.46298	0.12168
NC_000911.1	1337299	1338636	CDS	+	slr0851	4.65461	0.264269	0.478288	0.435194	0.208218
NC_000911.1	640737	642026	CDS	+	slr1022	4.65427	1.25825	0.000760115	0.358406	0.431425
NC_000911.1	3055814	3057151	CDS	+	slr0796	4.65347	0.451389	0.0565153	-0.181508	0.501808
NC_000911.1	2835816	2837510	CDS	-	sll0834	4.65317	0.441457	0.11251	0.0070611	0.992438
NC_000911.1	1225928	1226566	CDS	+	slr1875	4.65296	1.17224	0.000431849	-0.116591	0.814438
NC_000911.1	3520597	3521694	CDS	-	sll1110	4.65251	0.439846	0.159337	0.140133	0.697874
NC_000911.1	1263221	1263413	3'-UTR	-	sll2007	4.65063	-0.439155	0.155696	-0.0472769	0.907543
NC_000911.1	3135185	3135997	CDS	-	sll0738	4.64914	1.07189	0.00318391	0.0662938	0.908746
NC_000911.1	1357740	1358837	CDS	-	sll0843	4.64871	0.0635078	0.844775	0.0571097	0.868976
NC_000911.1	2473645	2474796	CDS	-	sll0016	4.6482	-0.167245	0.552315	0.0613759	0.853094
NC_000911.1	32912	33544	CDS	-	sll1404	4.64719	0.927767	0.000276151	-0.0127878	0.983103
NC_000911.1	118333	119532	CDS	-	sll0703	4.64707	0.231751	0.466266	-0.533439	0.0700662
NC_000911.1	2248578	2250176	CDS	+	slr1945	4.647	0.858042	0.00218234	-0.0866958	0.839145
NC_000911.1	2948563	2949819	CDS	+	slr0616	4.64513	0.224783	0.401943	-0.0984975	0.742928
NC_000911.1	1670650	1671864	CDS	+	slr1332	4.64404	0.211904	0.531055	0.420948	0.176022
NC_000911.1	1133879	1135108	CDS	+	slr0876	4.64345	0.199895	0.521538	-0.315463	0.275653
NC_000911.1	2318011	2319627	CDS	-	sll0166	4.6423	0.253361	0.357142	-0.3577	0.180229
NC_000911.1	2061101	2062621	CDS	-	sll1526	4.63831	-0.0276606	0.945172	0.00146658	0.999351
NC_000911.1	1949613	1952270	CDS	+	slr1670	4.63635	0.441396	0.12529	-0.208051	0.511418
NC_000911.1	2253169	2253807	CDS	+	slr1949	4.63635	0.116494	0.690232	-0.233102	0.386006
NC_000911.1	2568182	2568973	CDS	+	slr0051	4.63632	0.172683	0.625834	0.256935	0.438552
NC_000911.1	2337062	2338450	CDS	-	sll0154	4.63596	-0.0709993	0.82926	-0.357656	0.170169
NC_000911.1	2228445	2230328	CDS	-	sll1858	4.63584	0.172214	0.53168	-0.130598	0.645235
NC_000911.1	3459781	3460608	CDS	+	slr1657	4.63452	0.17693	0.591814	-0.315002	0.303575
NC_000911.1	725413	726234	CDS	-	sll1579	4.63378	-0.457951	0.0756347	0.269678	0.312411
NC_000911.1	1824953	1825468	CDS	-	sll1386	4.63375	0.159587	0.625234	-0.500166	0.0913205
NC_000911.1	1723452	1724570	CDS	+	slr1336	4.63373	0.292212	0.42283	0.0630057	0.893147
NC_000911.1	177592	178038	CDS	-	sll1321	4.63285	-0.57673	0.0129307	-0.117849	0.676803
pSYSA	49435	51536	5'UTR	+	slr7061	4.63191	-0.372211	0.345572	0.0549192	0.914242
NC_000911.1	1019808	1020761	CDS	+	slr1220	4.63188	0.0564929	0.857347	-0.0441989	0.902065
NC_000911.1	3026236	3027657	CDS	+	slr0309	4.63137	0.182495	0.524777	-0.412018	0.122437
NC_000911.1	2237134	2238189	CDS	+	slr1938	4.63074	0.199859	0.481821	-0.0564285	0.87207
NC_000911.1	669759	670949	CDS	-	sll0980	4.62936	0.267566	0.338045	-0.00493448	0.994321
NC_000911.1	1317712	1318470	CDS	+	slr1735	4.62832	0.111397	0.827982	-0.175398	0.722444
NC_000911.1	1707251	1708876	CDS	+	slr0819	4.62793	0.0701228	0.817105	-0.108171	0.711209
NC_000911.1	1284660	1285943	CDS	+	slr1808	4.62741	0.326651	0.225116	-0.0647379	0.856966
NC_000911.1	2722431	2724038	CDS	+	slr0191	4.62705	0.4094	0.150844	-0.248786	0.406747
NC_000911.1	1457213	1459930	CDS	-	sll1614	4.62652	0.642846	0.0132001	-0.000396651	1
NC_000911.1	141648	142442	CDS	+	slr0239	4.62618	0.155456	0.56932	-0.22016	0.391924
NC_000911.1	1757592	1758542	CDS	-	sll1899	4.62452	0.381682	0.141011	-0.224612	0.414825
NC_000911.1	3542121	3542936	CDS	-	sll0574	4.62419	0.153594	0.589232	0.493752	0.0465375
NC_000911.1	146980	147894	CDS	+	slr0245	4.62195	0.60153	0.0390086	0.166786	0.637105
NC_000911.1	2867372	2867851	CDS	+	slr0847	4.62109	0.121655	0.679634	-0.0918555	0.769777
NC_000911.1	1829492	1829631	3'-UTR	+	slr1472	4.62082	-0.909374	0.00538324	-0.28681	0.432503
NC_000911.1	150594	152132	CDS	-	sll0225	4.62017	0.431112	0.0871969	0.0273418	0.941558
NC_000911.1	2120067	2121146	CDS	-	sll0262	4.61998	0.104305	0.764579	-0.546073	0.0720185
pSYSG	30084	30587	CDS	-	sll8035	4.61954	0.124798	0.797236	-0.546881	0.192904
NC_000911.1	274502	275680	CDS	-	sll1659	4.61866	0.342097	0.184424	-0.30657	0.242466
NC_000911.1	2097643	2098602	CDS	+	slr0446	4.61861	0.237079	0.399526	-0.177096	0.539637
NC_000911.1	634892	636247	CDS	-	sll0996	4.61814	0.416231	0.0855672	0.137023	0.628862
NC_000911.1	549129	549701	CDS	-	sll1636	4.61613	-0.541736	0.0422603	-0.0126041	0.983796
NC_000911.1	2890566	2891198	CDS	+	slr0084	4.6149	0.225283	0.42599	-0.0446212	0.904726
NC_000911.1	2403473	2404507	CDS	+	slr0776	4.61334	0.336775	0.190005	0.00846518	0.990334
NC_000911.1	1522300	1522899	CDS	+	slr0269	4.61277	-0.0897333	0.780609	-0.477053	0.0720185
NC_000911.1	3454422	3456056	CDS	-	sll1550	4.61263	-0.0649007	0.848985	-0.164774	0.570254
pSYSA	66561	66609	3'-UTR	-	ssl7074	4.61222	-0.64596	0.0179435	0.737722	0.0038245
NC_000911.1	1515669	1516424	CDS	-	sll0249	4.61188	0.247645	0.441468	-0.370351	0.223272
NC_000911.1	2930756	2930986	5'UTR	-	slr0976	4.611	-0.043665	0.918923	0.206085	0.530697
NC_000911.1	1712564	1713256	CDS	-	sll0807	4.61012	0.480886	0.0773411	-0.285908	0.328566
pSYSM	70811	71421	5'UTR	-	sll5069	4.60982	0.308403	0.256109	-0.0384936	0.918771
NC_000911.1	2092519	2093508	CDS	-	sll0422	4.60957	0.68063	0.0325832	0.108795	0.800849
NC_000911.1	915721	917346	CDS	+	slr2076	4.60578	0.215851	0.433067	0.0961563	0.757027
NC_000911.1	1375351	1378545	CDS	+	slr1243	4.60565	0.234536	0.361044	-0.151948	0.568408
NC_000911.1	1962705	1965524	CDS	-	sll1563	4.60552	0.349405	0.174807	-0.441628	0.0909927
pSYSX	51986	53401	CDS	-	sll6053	4.60434	-0.132158	0.776443	-0.818609	0.025448
NC_000911.1	816216	816526	3'-UTR	+	slr1150	4.60279	-0.0571499	0.878271	0.194059	0.520944
NC_000911.1	301110	302354	CDS	+	slr1300	4.60253	0.66152	0.018119	-0.319875	0.312411
NC_000911.1	57340	58815	CDS	-	sll1393	4.60126	1.02569	4.83355e-05	0.00595234	0.994321
NC_000911.1	2661959	2663284	CDS	+	slr0640	4.60065	0.907489	0.00367324	-0.0539774	0.915442
NC_000911.1	21838	23121	CDS	-	sll1204	4.60057	0.785525	0.0165332	-0.257232	0.510141
NC_000911.1	224897	226363	CDS	-	sll1686	4.60008	0.24504	0.358618	0.0964758	0.752582
NC_000911.1	3406416	3407822	CDS	-	sll1470	4.60002	0.101927	0.727061	0.0846171	0.788122
NC_000911.1	1652359	1652860	3'-UTR	+	slr1322	4.59954	0.48437	0.152327	0.171582	0.655598
NC_000911.1	2791820	2793001	CDS	+	slr0917	4.5995	0.381495	0.173208	-0.0802699	0.829575
NC_000911.1	1632538	1633374	CDS	+	slr2119	4.59711	0.261948	0.414715	-0.358433	0.239646
NC_000911.1	1661722	1662285	CDS	-	sll1232	4.59637	0.327607	0.192489	0.016638	0.967751
NC_000911.1	766727	767608	CDS	+	slr2023	4.59594	0.327463	0.180641	-0.207831	0.418106
pSYSA	48790	49434	CDS	+	slr7059	4.59527	-0.0812302	0.887697	-0.472256	0.273951
NC_000911.1	1033902	1035545	CDS	+	slr1228	4.59347	0.00700429	0.986977	-0.174234	0.544235
NC_000911.1	1356350	1356549	3'-UTR	-	sll0844	4.59334	-0.263615	0.352351	-0.0571953	0.872135
NC_000911.1	2809055	2809804	CDS	-	sll0549	4.59322	0.144561	0.656155	-0.297441	0.311943
NC_000911.1	813799	815604	CDS	+	slr1149	4.59224	0.354121	0.150844	-0.292111	0.246949
NC_000911.1	2523867	2524562	CDS	+	slr0224	4.59077	0.274684	0.430252	-0.460118	0.164629
NC_000911.1	903056	903144	3'-UTR	+	slr1215	4.59043	0.910691	0.0136434	0.0942562	0.863692
NC_000911.1	161768	163663	CDS	-	sll0220	4.58888	0.316818	0.215703	-0.0534094	0.875684
NC_000911.1	2856160	2857410	CDS	-	sll0825	4.588	0.409506	0.100304	-0.0457935	0.899747
NC_000911.1	2048144	2048374	CDS	-	ssl2982	4.58724	-0.17366	0.595201	0.212868	0.482398
NC_000911.1	388116	389201	CDS	+	slr1087	4.58694	0.537032	0.0426215	-0.0100839	0.989115
NC_000911.1	2088130	2088492	CDS	-	sll0426	4.58304	0.0815375	0.784934	-0.0255119	0.942528
NC_000911.1	710036	710977	CDS	-	sll1285	4.58117	1.54036	2.60244e-05	0.208065	0.674316
NC_000911.1	273381	273761	CDS	-	SGL_RS03150	4.58096	0.0268402	0.953091	0.391137	0.238621
NC_000911.1	1747216	1747519	3'-UTR	-	slr1544	4.58035	-1.52072	0.00103596	-1.34931	0.00215811
NC_000911.1	1451319	1452518	CDS	-	sll1902	4.58025	0.404504	0.226999	0.143429	0.706733
NC_000911.1	746125	746289	3'-UTR	+	slr2005	4.57982	-1.00491	5.09514e-05	-0.285776	0.314081
pSYSM	44338	45855	CDS	-	sll5047	4.57961	0.587358	0.0180183	-0.121018	0.703933
NC_000911.1	2012754	2013485	CDS	+	slr0947	4.57949	0.436629	0.226999	0.41964	0.240538
NC_000911.1	611057	612832	CDS	+	slr1908	4.57909	0.314307	0.23698	0.158528	0.577789
NC_000911.1	844222	844264	5'UTR	-	sll1797	4.57877	-0.219442	0.477589	-0.373062	0.185193
NC_000911.1	1010710	1011759	CDS	-	sll1634	4.57843	0.00046851	1	0.166926	0.539651
NC_000911.1	2556814	2558319	CDS	+	slr0439	4.57641	0.376397	0.161389	-0.194663	0.503371
NC_000911.1	265995	266600	CDS	+	slr1796	4.57535	-0.417426	0.250978	-0.53693	0.122437
NC_000911.1	873465	874550	CDS	-	sll1119	4.57522	0.188791	0.543815	-0.278062	0.340238
NC_000911.1	3372502	3373689	CDS	+	slr1566	4.57506	-0.556737	0.0664923	0.0260789	0.956531
pSYSA	62908	64011	CDS	+	slr7068	4.57436	-0.638948	0.199911	-0.0594256	0.930198
NC_000911.1	2811628	2812290	CDS	-	sll0547	4.57378	0.187921	0.505881	-0.259841	0.32468
NC_000911.1	1752891	1754501	CDS	-	sll1242	4.57298	0.141765	0.620452	-0.0955177	0.763051
NC_000911.1	940638	941270	CDS	-	sll1730	4.57202	0.0812192	0.844003	0.0753365	0.867963
NC_000911.1	2586572	2588650	CDS	-	sll0058	4.57123	0.123539	0.656155	-0.00661498	0.992438
NC_000911.1	3164404	3165591	CDS	-	sll0031	4.57009	0.0556499	0.865772	-0.00515068	0.994321
NC_000911.1	2528160	2528735	CDS	-	sll0198	4.56894	0.318616	0.21441	-0.140781	0.623057
NC_000911.1	2847323	2848348	CDS	+	slr0838	4.56847	0.640538	0.0389405	-0.065603	0.884127
NC_000911.1	2378981	2381095	CDS	+	slr0378	4.56715	0.571123	0.0207071	-0.0142241	0.978766
NC_000911.1	626349	627425	CDS	-	sll1830	4.56463	0.232838	0.450862	-0.328569	0.260296
NC_000911.1	2600454	2600704	5'UTR	+	slr0070	4.56444	-1.82732	4.89161e-05	-0.656284	0.181412
NC_000911.1	309649	312171	CDS	+	slr1305	4.56442	0.26273	0.352496	-0.393559	0.151078
NC_000911.1	550563	552170	CDS	+	slr1771	4.56015	0.300706	0.263994	-0.134705	0.645883
NC_000911.1	764301	766538	CDS	-	sll1920	4.55998	0.148804	0.589802	-0.103993	0.721016
NC_000911.1	3335247	3336242	CDS	+	slr0658	4.55997	0.13372	0.693615	-0.267156	0.395183
NC_000911.1	2372249	2373229	CDS	-	sll0336	4.55802	0.158875	0.555783	-0.291817	0.238998
NC_000911.1	753427	754734	CDS	+	slr2013	4.55646	0.658789	0.0173375	0.230612	0.473378
NC_000911.1	3408051	3409316	CDS	+	slr1588	4.55545	0.0959909	0.732981	-0.0743825	0.814078
NC_000911.1	2466407	2468872	CDS	-	sll0020	4.55447	-0.065137	0.843142	-0.209366	0.432613
NC_000911.1	2788450	2790246	CDS	+	slr0914	4.55382	0.221744	0.461796	-0.318048	0.259815
NC_000911.1	268789	269727	CDS	-	sll1664	4.55322	0.118073	0.675415	-0.0364155	0.915872
NC_000911.1	1208749	1211202	CDS	-	sll1775	4.55245	0.193546	0.491158	-0.211417	0.433909
NC_000911.1	642474	643115	CDS	+	slr1024	4.55228	0.37609	0.123399	0.22418	0.383882
NC_000911.1	1304971	1306443	CDS	+	slr1820	4.55092	0.0633117	0.844057	-0.216661	0.43444
NC_000911.1	484799	486247	CDS	-	sll1501	4.55083	0.119982	0.687218	-0.320538	0.234804
NC_000911.1	95818	96228	CDS	-	sll1045	4.55017	1.87338	8.66816e-13	0.217447	0.555947
NC_000911.1	1387040	1388296	CDS	-	sll1154	4.55004	0.246806	0.338705	-0.132509	0.63361
NC_000911.1	3220162	3221106	CDS	+	slr0545	4.54497	0.165294	0.590254	-0.373064	0.185193
NC_000911.1	1617376	1617813	CDS	-	sll1411	4.54495	0.45448	0.0891363	-0.104033	0.758118
NC_000911.1	1662306	1663505	CDS	-	sll1231	4.54377	0.425263	0.0842608	-0.104269	0.731706
NC_000911.1	1947325	1948824	CDS	-	sll1566	4.54279	0.353573	0.181864	-0.27061	0.323056
NC_000911.1	3552955	3552989	5'UTR	-	sll0567	4.54256	0.00855306	0.986165	0.456761	0.0820871
NC_000911.1	3257692	3259887	CDS	-	sll0529	4.54252	0.354899	0.168244	-0.271818	0.307502
NC_000911.1	844180	845394	CDS	+	slr1895	4.54233	0.270077	0.308111	-0.0699112	0.835579
NC_000911.1	2848345	2848983	CDS	-	sll0829	4.54196	-0.196593	0.474125	0.0554691	0.868474
NC_000911.1	3463667	3465289	CDS	-	sll1546	4.53701	0.0505056	0.871518	0.245585	0.340955
NC_000911.1	3468873	3470885	CDS	+	slr1664	4.53662	0.203857	0.466266	-0.49628	0.051902
NC_000911.1	1750681	1751067	CDS	-	sll1245	4.53249	-0.118855	0.683853	-0.0728073	0.820675
NC_000911.1	2972215	2973222	CDS	+	slr0103	4.53136	0.0890671	0.771089	-0.512063	0.0480956
NC_000911.1	258227	259363	CDS	-	sll1670	4.5313	0.503816	0.0619109	-0.0276823	0.946725
NC_000911.1	3002066	3002797	CDS	+	slr0120	4.53102	0.104383	0.713925	-0.173613	0.523784
pSYSM	46945	48288	CDS	-	sll5049	4.53048	0.742788	0.00161185	0.0764098	0.830167
NC_000911.1	2929703	2930755	CDS	-	sll0473	4.53001	0.428282	0.107983	0.233695	0.411807
NC_000911.1	1697951	1697992	5'UTR	+	slr0812	4.52878	-0.785917	0.00346474	0.05817	0.884631
NC_000911.1	1362259	1363272	CDS	+	slr0865	4.52715	0.711401	0.0106418	0.162445	0.642284
NC_000911.1	1043917	1044450	CDS	+	slr1236	4.5242	-0.168229	0.577468	-0.0644765	0.853608
NC_000911.1	1146174	1146394	3'-UTR	+	slr0883	4.52334	0.123496	0.658439	0.0480831	0.886375
NC_000911.1	1301671	1302780	CDS	-	sll1689	4.52287	1.22315	0.00055563	-0.166395	0.734179
NC_000911.1	2156626	2157114	5'UTR	+	SGL_RS12075	4.52083	-0.762459	0.0207071	-0.139873	0.728938
NC_000911.1	664394	664775	CDS	-	sll0986	4.52046	0.0865275	0.777056	0.106098	0.728404
NC_000911.1	331144	333027	CDS	+	slr0969	4.51831	0.400354	0.124196	-0.293088	0.28014
NC_000911.1	2812914	2813636	CDS	-	sll0545	4.51757	0.155319	0.571554	-0.0685871	0.836148
NC_000911.1	1271839	1272369	3'-UTR	-	sll2002	4.51709	-0.274793	0.408793	0.164387	0.631496
NC_000911.1	2515975	2516219	3'-UTR	+	slr0220	4.51641	-0.265223	0.399385	0.3116	0.28449
NC_000911.1	2194405	2197101	CDS	+	slr0156	4.51626	0.173616	0.540691	-0.0638241	0.855706
NC_000911.1	2560112	2561293	CDS	-	sll0401	4.5162	0.832214	0.00577388	0.277559	0.436137
NC_000911.1	2040280	2041458	CDS	-	sll1536	4.51592	0.00246198	0.999785	0.0376944	0.915872
pSYSG	25147	27345	CDS	+	slr8030	4.51502	-0.138456	0.728982	-0.0200718	0.971384
NC_000911.1	518287	520272	CDS	-	sll1003	4.51426	0.180001	0.531055	-0.315265	0.236289
NC_000911.1	2839957	2842575	CDS	+	slr0833	4.5132	0.272754	0.311799	-0.361386	0.170169
NC_000911.1	557423	558979	CDS	+	slr1849	4.51268	0.111667	0.683881	-0.143727	0.597976
NC_000911.1	90628	91516	5'UTR	+	slr1128	4.51054	0.987564	0.0029797	-0.153613	0.73103
NC_000911.1	889061	890605	CDS	+	slr1207	4.50857	0.320857	0.264466	-0.129342	0.688696
NC_000911.1	2243851	2245368	CDS	+	slr1942	4.50846	0.299281	0.28928	0.099793	0.761077
NC_000911.1	2391547	2392707	CDS	+	slr0387	4.50776	0.351996	0.160118	-0.281326	0.274719
NC_000911.1	2845180	2847189	CDS	-	sll0830	4.50674	0.371321	0.170144	0.00354613	0.998174
NC_000911.1	1750372	1750680	3'-UTR	-	sll1245	4.50602	-0.464763	0.0714939	-0.275067	0.303259
NC_000911.1	1908804	1909151	CDS	+	slr1533	4.50504	0.28494	0.314267	0.112301	0.720074
NC_000911.1	2302457	2302639	CDS	-	SGL_RS12685	4.50355	-0.254031	0.521538	-0.0223128	0.968147
pSYSM	32063	32542	3'-UTR	+	slr5029	4.50294	-0.415965	0.109023	0.166354	0.556657
NC_000911.1	1540650	1542284	CDS	+	slr2082	4.50262	0.425338	0.0783336	-0.0406609	0.909798
NC_000911.1	2961619	2962647	CDS	-	sll0585	4.49969	0.0224105	0.955698	-0.232786	0.459407
NC_000911.1	2000815	2002194	CDS	+	slr0938	4.49924	0.189458	0.505881	-0.371018	0.161542
NC_000911.1	152154	153050	CDS	-	sll0224	4.49897	0.431855	0.131123	0.394028	0.180936
NC_000911.1	1865658	1866761	CDS	+	slr1274	4.49888	0.0271176	0.935596	0.090368	0.768648
NC_000911.1	2456935	2458278	CDS	+	slr0357	4.49861	0.455456	0.134368	-0.0681093	0.872963
NC_000911.1	2151631	2152290	3'-UTR	-	ssl0707	4.49828	0.140426	0.669827	-0.0300594	0.941971
NC_000911.1	3004176	3004453	3'-UTR	-	sll0290	4.49752	-1.27778	1.53678e-08	-0.0301869	0.937242
NC_000911.1	676351	676986	CDS	-	sll1300	4.49685	0.427572	0.184443	1.42882	1.2146e-09
NC_000911.1	179734	181047	CDS	+	slr1414	4.49678	0.127499	0.699383	-0.0284403	0.944476
NC_000911.1	1081887	1082141	CDS	+	ssr2422	4.49552	0.746901	0.000522592	0.857294	1.44553e-05
NC_000911.1	1966146	1969118	CDS	-	sll1561	4.49527	0.107174	0.718574	-0.304855	0.253664
NC_000911.1	2749230	2750441	CDS	+	slr0211	4.4952	0.0592418	0.864691	-0.281751	0.332826
NC_000911.1	142981	143826	CDS	+	slr0241	4.49504	0.00631783	0.989796	-0.176934	0.568408
NC_000911.1	2924779	2925819	CDS	+	slr0513	4.49429	0.409723	0.0994272	0.105911	0.724248
NC_000911.1	3211808	3212518	CDS	+	slr0541	4.49396	0.246386	0.34086	0.151442	0.571637
NC_000911.1	173014	174525	CDS	-	sll1326	4.49334	0.25173	0.351198	0.0610763	0.855378
NC_000911.1	582478	582682	3'-UTR	+	ssr3465	4.49091	-0.466484	0.0594538	0.131988	0.645235
NC_000911.1	1087772	1089190	CDS	-	sll1352	4.49056	-0.00343676	1	-0.0596923	0.853094
NC_000911.1	3030725	3031828	CDS	-	sll0280	4.49044	0.196407	0.50076	0.303634	0.256748
NC_000911.1	427777	428544	CDS	-	sll0645	4.48906	0.0341313	0.916498	0.021858	0.954136
NC_000911.1	3159350	3160651	CDS	-	sll0036	4.48761	0.568374	0.0284415	-0.21061	0.483513
pSYSA	76204	77592	CDS	+	slr7081	4.48755	-0.257645	0.555004	-0.183758	0.670796
NC_000911.1	496450	497844	CDS	+	slr1047	4.48732	0.129072	0.700862	-0.478519	0.117722
NC_000911.1	680397	681572	CDS	+	slr1384	4.48633	0.448476	0.0743516	0.04381	0.90461
NC_000911.1	2908175	2909383	CDS	-	sll0487	4.48579	0.627346	0.0127732	-0.124327	0.701729
NC_000911.1	729815	730107	3'-UTR	-	sll1575	4.48537	0.0908635	0.845506	0.826622	0.026147
NC_000911.1	129791	130186	CDS	+	slr0740	4.48485	-0.339714	0.233881	0.117474	0.712456
NC_000911.1	2641854	2642134	3'-UTR	-	sll0679	4.48431	0.510826	0.107214	0.50739	0.124877
NC_000911.1	816983	817810	CDS	-	sll1071	4.48369	0.273376	0.304335	0.0980056	0.753744
NC_000911.1	2926030	2926782	5'UTR	+	slr0516	4.48367	0.156123	0.660911	-0.433874	0.178096
NC_000911.1	2124966	2126246	CDS	+	slr0286	4.48363	0.334741	0.161398	0.0515619	0.873123
NC_000911.1	2497726	2500221	CDS	+	slr0020	4.48136	0.221212	0.469332	-0.396035	0.170014
NC_000911.1	1400488	1400901	CDS	-	sll1147	4.48041	0.462245	0.154628	0.027246	0.955668
NC_000911.1	3239915	3240133	CDS	+	SGL_RS16885	4.47922	-0.601047	0.0195573	0.292656	0.292362
NC_000911.1	1015440	1015510	5'UTR	+	slr1751	4.4791	0.213805	0.676478	0.442259	0.338445
pSYSG	42203	42913	CDS	-	sll8048	4.47864	-0.228328	0.485517	0.369545	0.20657
NC_000911.1	576139	576903	CDS	-	sll1942	4.47839	0.209388	0.521538	-0.306065	0.317293
NC_000911.1	677045	678286	CDS	-	sll1299	4.47783	0.602442	0.0184233	0.335353	0.236289
NC_000911.1	2126243	2127589	CDS	-	sll0260	4.4758	-0.0498684	0.875758	-0.0856439	0.774957
NC_000911.1	2564465	2565445	CDS	+	slr0050	4.47578	-0.00376501	1	-0.233178	0.419063
NC_000911.1	1937474	1938310	CDS	+	slr1169	4.47516	0.16731	0.64742	-0.453359	0.171456
NC_000911.1	3336464	3338548	CDS	+	slr0659	4.47501	0.366633	0.189476	-0.0540198	0.886793
NC_000911.1	3250985	3252907	CDS	+	slr0551	4.47474	0.0254646	0.94935	-1.27441	2.84095e-08
NC_000911.1	3472053	3473210	CDS	+	slr1666	4.47461	0.297784	0.287543	-0.119664	0.704432
NC_000911.1	2795426	2796400	CDS	-	sll0891	4.47422	-0.00105748	1	0.663248	0.0249288
NC_000911.1	3262063	3262267	3'-UTR	+	slr0556	4.4742	0.0268055	0.946874	-0.236914	0.447541
NC_000911.1	1022009	1022296	3'-UTR	+	slr1222	4.47419	-0.399187	0.171053	0.11207	0.742237
pSYSA	78642	79775	CDS	+	slr7083	4.47303	-0.133126	0.806734	-0.183776	0.708361
NC_000911.1	54533	55657	CDS	+	slr1498	4.47294	0.788232	0.000214887	-0.0312653	0.933993
pSYSA	47044	47646	5'UTR	-	sll7056	4.47294	-1.03256	0.0595087	0.80249	0.150614
NC_000911.1	2072108	2072887	CDS	+	slr1647	4.47208	0.379105	0.138049	0.00639446	0.991663
NC_000911.1	2439092	2440312	CDS	+	slr0348	4.47118	0.233312	0.396572	-0.0570451	0.868262
NC_000911.1	1895520	1896599	CDS	-	sll1441	4.47112	-0.0648145	0.849145	-0.0618646	0.860485
NC_000911.1	2262805	2263380	CDS	-	sll0947	4.47094	-0.0654359	0.853707	-0.0145258	0.977475
NC_000911.1	1816855	1818762	CDS	-	sll1868	4.47085	0.328495	0.211063	-0.0485482	0.889391
NC_000911.1	2961444	2961621	3'-UTR	+	slr0623	4.46977	0.0371858	0.90741	0.0585559	0.85844
NC_000911.1	1648087	1648680	3'-UTR	-	sll1241	4.46966	-0.0496777	0.922803	0.453096	0.198836
NC_000911.1	3066396	3067177	CDS	+	SGL_RS19085	4.46784	0.686892	0.0460361	0.392873	0.295766
NC_000911.1	1297643	1298965	CDS	-	sll1693	4.46773	0.14447	0.617036	0.0632806	0.856747
pSYSG	2983	3621	CDS	-	sll8002	4.46766	-0.214693	0.498346	0.429266	0.130596
NC_000911.1	1710814	1711659	CDS	-	sll0808	4.46586	0.0729536	0.809918	-0.0672082	0.838365
NC_000911.1	1396177	1396264	3'-UTR	+	ssr2087	4.46471	-0.778821	0.00757354	-0.394139	0.213375
NC_000911.1	2424368	2425390	CDS	+	slr0784	4.46418	0.38718	0.137641	-0.297039	0.272409
NC_000911.1	190033	190818	CDS	+	slr1094	4.46411	0.081216	0.797947	-0.0863077	0.793141
NC_000911.1	3498903	3500588	CDS	+	slr0452	4.4608	0.18771	0.50076	-0.196916	0.467326
NC_000911.1	1316235	1317711	5'UTR	+	slr1735	4.46027	0.345427	0.180641	-0.159797	0.576354
NC_000911.1	3529916	3530971	CDS	+	slr1189	4.45997	-0.240158	0.437677	-0.141833	0.651996
NC_000911.1	1272275	1272679	3'-UTR	+	slr2143	4.45916	-0.197476	0.532477	-0.112599	0.730495
NC_000911.1	642153	642467	CDS	+	slr1023	4.45899	0.326318	0.19235	0.257166	0.312561
NC_000911.1	2088680	2090023	CDS	+	slr0444	4.4573	0.513782	0.0669866	0.0876107	0.813596
NC_000911.1	2269126	2270112	CDS	-	sll0306	4.45658	-0.0217349	0.955057	0.196797	0.448155
NC_000911.1	2822579	2823535	CDS	-	sll0541	4.45642	0.0550159	0.85701	-0.0445009	0.896746
NC_000911.1	1448060	1450681	CDS	+	slr2002	4.45638	0.349103	0.19771	-0.160733	0.595526
NC_000911.1	3373719	3374765	CDS	-	sll1491	4.45515	0.613148	0.0322301	0.154344	0.660274
NC_000911.1	1044915	1046366	CDS	-	sll1132	4.45498	0.332541	0.299017	0.540208	0.0763286
NC_000911.1	1365571	1366215	CDS	+	slr0867	4.45251	0.156925	0.592272	-0.231795	0.397092
NC_000911.1	3296462	3297247	CDS	+	slr1451	4.45118	0.658849	0.00606098	-0.182	0.538948
NC_000911.1	1278146	1278292	5'UTR	+	slr1805	4.45052	0.812759	0.038035	2.00264	1.12479e-10
NC_000911.1	909603	910994	CDS	-	sll1967	4.45048	0.312565	0.28729	-0.181613	0.560389
NC_000911.1	1445425	1445835	CDS	+	SGL_RS18805	4.45004	0.283346	0.317406	-0.372635	0.178096
NC_000911.1	1770690	1771421	CDS	+	slr1966	4.44982	0.175885	0.519719	0.190793	0.464871
NC_000911.1	1881917	1883311	CDS	+	slr1285	4.44943	0.428209	0.0930101	-0.242954	0.380151
NC_000911.1	2028843	2030533	5'UTR	+	slr0960	4.4457	0.203674	0.443775	-0.16774	0.532993
NC_000911.1	2102769	2104391	CDS	-	sll0273	4.44396	0.154148	0.580956	-0.379581	0.143667
NC_000911.1	1790021	1790234	3'-UTR	-	sll1884	4.44122	0.365381	0.214116	0.332779	0.256848
NC_000911.1	1904025	1905977	CDS	-	sll1434	4.44077	0.133564	0.62054	-0.116832	0.674316
NC_000911.1	2615100	2616599	CDS	+	slr0480	4.43987	0.482511	0.0526361	-0.149983	0.618802
NC_000911.1	1262049	1263260	CDS	+	slr2136	4.43805	0.301724	0.216278	-0.176658	0.497172
NC_000911.1	2681894	2682547	CDS	-	sll0397	4.43796	0.0538507	0.878271	0.189344	0.540081
NC_000911.1	621561	622247	CDS	+	slr1918	4.43773	-0.247781	0.357142	0.061765	0.851054
NC_000911.1	3249386	3250291	CDS	+	slr0550	4.43753	-0.032106	0.936266	0.00294798	0.996536
NC_000911.1	396057	396941	CDS	-	sll1020	4.43752	-0.401476	0.141897	0.0774357	0.826434
NC_000911.1	1248284	1250176	CDS	+	slr1888	4.43626	0.212362	0.433427	-0.168953	0.541131
NC_000911.1	3552217	3552456	3'-UTR	-	sll0567	4.43611	-0.0702538	0.821772	0.319611	0.198336
NC_000911.1	2254112	2256454	CDS	+	slr1950	4.43514	0.244251	0.381629	-0.208818	0.452842
NC_000911.1	2997616	2998925	CDS	-	SGL_RS19065	4.43491	0.167293	0.571527	-0.0598377	0.8668
NC_000911.1	113025	114188	CDS	+	slr0728	4.43373	0.985985	0.00417542	-0.235393	0.585033
NC_000911.1	2876856	2877048	3'-UTR	+	slr0077	4.43277	-0.134149	0.757805	-0.0819798	0.867547
NC_000911.1	2312664	2314574	CDS	-	sll0170	4.42989	-0.0363597	0.922803	-0.256715	0.338206
NC_000911.1	2140664	2141593	CDS	+	slr0395	4.42967	0.251431	0.366444	0.0495227	0.888589
NC_000911.1	714419	714464	3'-UTR	-	sll1583	4.42945	-0.669735	0.00481252	-0.187638	0.496582
NC_000911.1	1497306	1497878	CDS	+	slr1730	4.42812	0.32076	0.267254	-0.0755716	0.84214
NC_000911.1	1859816	1861372	CDS	+	slr1269	4.42771	0.289645	0.266492	-0.0173099	0.968649
NC_000911.1	1790235	1791359	CDS	-	sll1884	4.42709	0.566316	0.0237878	-0.0692553	0.851511
NC_000911.1	2567237	2568091	CDS	-	sll0070	4.42432	0.100201	0.718574	0.0150893	0.972081
NC_000911.1	1705868	1707223	CDS	+	slr0818	4.42403	0.143139	0.654942	0.0135994	0.977741
pSYSM	100798	102288	CDS	-	sll5109	4.42358	1.06599	0.000978107	0.284421	0.47216
NC_000911.1	2508477	2509034	CDS	+	slr0216	4.42197	0.269521	0.454036	0.210504	0.56387
NC_000911.1	3042175	3042486	3'-UTR	-	ssl0511	4.42024	0.1329	0.630656	0.0285104	0.938449
NC_000911.1	582238	582477	CDS	+	ssr3465	4.41831	-0.0978166	0.741301	0.0530053	0.874308
NC_000911.1	415562	416245	CDS	+	slr0677	4.41451	0.262882	0.373697	-0.251502	0.39177
NC_000911.1	232008	234038	CDS	+	slr1777	4.41442	0.111245	0.712913	-0.30132	0.268572
NC_000911.1	256463	256699	CDS	-	SGL_RS03050	4.41362	0.0144343	0.970633	0.0822903	0.79333
NC_000911.1	1709232	1710668	CDS	+	slr0820	4.41353	0.18914	0.506072	-0.243176	0.366732
NC_000911.1	2616624	2617382	CDS	+	slr0482	4.41288	0.675661	0.0471892	0.13081	0.771366
pSYSM	56854	57807	CDS	-	sll5057	4.41278	0.774831	0.00120963	0.0225428	0.958358
NC_000911.1	2623414	2624907	CDS	+	slr0492	4.41218	0.298117	0.276648	-0.254332	0.351226
pSYSA	14804	15781	CDS	+	slr7016	4.41088	-0.950597	0.00654377	-0.244636	0.546135
NC_000911.1	171939	172883	CDS	-	sll1327	4.41073	0.400406	0.150844	0.0121529	0.981275
NC_000911.1	342151	342759	CDS	-	sll0925	4.41024	0.342103	0.181546	0.460978	0.0703035
NC_000911.1	1978131	1979039	CDS	-	sll1557	4.4097	0.241682	0.379343	-0.0174151	0.971274
NC_000911.1	279512	280087	CDS	-	sll1656	4.40816	-0.0138147	0.975949	0.0561595	0.866896
NC_000911.1	1360434	1362158	CDS	+	slr0864	4.40814	0.158769	0.566461	-0.262854	0.309718
NC_000911.1	1299451	1299728	3'-UTR	-	sll1692	4.40771	-0.596568	0.057219	0.0331384	0.941558
NC_000911.1	1130313	1131683	CDS	-	sll0877	4.40685	0.22315	0.436161	-0.0479812	0.899747
NC_000911.1	1316227	1317654	CDS	+	slr1734	4.40665	0.345111	0.184424	-0.192779	0.490659
NC_000911.1	2483643	2484827	CDS	+	slr0015	4.40537	0.00854715	0.983977	-0.446798	0.0682085
NC_000911.1	2418535	2419894	CDS	-	SGL_RS13160	4.40467	0.220405	0.440035	-0.293121	0.279796
NC_000911.1	3465351	3465563	CDS	-	SGL_RS17870	4.40411	-0.0853066	0.804186	0.518521	0.0521519
NC_000911.1	664903	667017	CDS	-	sll0985	4.40393	0.380389	0.134633	-0.284837	0.281892
NC_000911.1	603443	604726	CDS	-	sll1931	4.40306	0.136566	0.627997	-0.214794	0.416261
NC_000911.1	3210650	3211606	CDS	-	sll0501	4.401	0.168363	0.54952	-0.250693	0.341455
NC_000911.1	1660277	1660711	CDS	+	slr1327	4.40027	-0.0447901	0.899716	-0.0520925	0.886406
NC_000911.1	82291	83853	CDS	-	sll1053	4.39994	1.09074	0.000143606	-0.266102	0.459012
NC_000911.1	2147548	2148033	CDS	+	slr0398	4.39976	0.301094	0.243061	-0.229066	0.38461
NC_000911.1	2002241	2002894	CDS	-	sll0916	4.3957	0.235317	0.365758	-0.25815	0.309724
NC_000911.1	202554	204395	CDS	+	slr1104	4.39527	0.175441	0.509185	0.118182	0.668422
NC_000911.1	2547067	2548029	CDS	-	sll0409	4.39462	0.22417	0.396221	-0.227675	0.376176
NC_000911.1	80938	81690	CDS	+	slr1122	4.39379	0.993573	0.000380808	0.224867	0.52685
NC_000911.1	2817862	2819196	CDS	+	slr0574	4.39227	0.523963	0.0298953	-0.186038	0.513006
NC_000911.1	2992802	2993323	CDS	+	slr0111	4.38862	0.209438	0.448893	-0.110424	0.709311
NC_000911.1	2121641	2123347	CDS	-	sll0261	4.38573	0.198949	0.457638	-0.230641	0.368375
NC_000911.1	1731311	1732648	CDS	+	slr1342	4.38515	0.519685	0.0311129	0.0222469	0.954136
NC_000911.1	637666	637956	CDS	+	ssr1698	4.38453	-0.0951849	0.804229	0.291725	0.355259
NC_000911.1	1487411	1487583	3'-UTR	+	slr1726	4.38407	-0.211888	0.571554	0.431094	0.196504
NC_000911.1	245502	247019	CDS	-	sll1676	4.38328	0.169864	0.546764	-0.00156842	1
NC_000911.1	238746	239114	3'-UTR	+	slr1780	4.38222	-0.37252	0.289325	0.119988	0.76385
NC_000911.1	1272370	1273248	CDS	-	sll2002	4.38181	0.241395	0.389154	-0.0296976	0.937242
NC_000911.1	3202690	3203027	3'-UTR	+	slr0537	4.37915	-0.49182	0.0431628	0.121685	0.67532
NC_000911.1	806716	809325	CDS	-	sll1074	4.37731	0.349917	0.176336	-0.136334	0.642284
NC_000911.1	1702300	1703319	CDS	-	SGL_RS19215	4.37724	0.828402	0.00314565	0.160413	0.659106
NC_000911.1	1220473	1222230	CDS	-	sll1770	4.37693	0.138982	0.610286	-0.0885529	0.769492
NC_000911.1	2051413	2051689	3'-UTR	+	slr1639	4.37547	-1.08767	1.72365e-05	-0.18407	0.552509
NC_000911.1	2144979	2145812	CDS	-	sll0360	4.37346	0.129692	0.652917	-0.0669483	0.845193
NC_000911.1	273802	274386	CDS	-	sll1660	4.37281	0.712789	0.00736321	-0.0523607	0.902065
NC_000911.1	2274868	2277996	CDS	+	slr0323	4.37228	0.254848	0.400183	-0.570058	0.042137
NC_000911.1	667376	667844	5'UTR	-	sll0984	4.37137	0.132651	0.635849	-0.0415691	0.907543
NC_000911.1	3324553	3324618	3'-UTR	+	sll0142	4.37065	0.605382	0.0222931	1.43255	5.41801e-12
NC_000911.1	1487445	1488395	CDS	-	sll1594	4.37	-0.0878486	0.759932	0.0269614	0.94016
NC_000911.1	2306349	2306603	CDS	-	SGL_RS12715	4.36966	0.1705	0.534006	-0.136401	0.627462
pSYSM	52552	52992	CDS	+	slr5053	4.3695	1.13063	0.000271885	0.489792	0.186184
NC_000911.1	1697993	1698766	CDS	+	slr0812	4.36904	-0.158886	0.668277	0.115543	0.768648
NC_000911.1	732418	733284	CDS	+	slr1705	4.36651	0.266997	0.370233	0.362636	0.202819
NC_000911.1	1744498	1746093	CDS	+	slr1349	4.36606	0.123781	0.68359	-0.193691	0.504724
NC_000911.1	996648	996849	3'-UTR	-	sll1457	4.36601	-0.435548	0.0858247	-0.242339	0.358972
NC_000911.1	3166607	3167680	CDS	+	slr0039	4.3653	-0.0499823	0.890491	-0.140446	0.649492
NC_000911.1	2437922	2438815	CDS	-	sll0319	4.36439	0.186122	0.603326	-0.487591	0.142576
NC_000911.1	3421907	3422482	CDS	-	sll0732	4.36377	-0.0365012	0.923183	-0.129373	0.67753
NC_000911.1	55669	56550	CDS	-	sll1395	4.36318	0.910608	7.40078e-05	0.0943266	0.779383
NC_000911.1	2578187	2579161	CDS	+	slr0056	4.36304	0.254515	0.411835	-0.376336	0.200149
NC_000911.1	1693546	1694661	CDS	-	sll0816	4.36003	0.336225	0.252222	-0.199847	0.514378
NC_000911.1	1324835	1325404	CDS	-	sll1621	4.35949	0.114996	0.685573	-0.259451	0.317823
NC_000911.1	428619	429614	CDS	-	sll0644	4.35933	0.120406	0.661801	0.0328434	0.926173
NC_000911.1	1323672	1324763	CDS	+	slr1737	4.35883	0.117535	0.687218	-0.20868	0.446842
NC_000911.1	3117042	3118091	CDS	-	sll0660	4.35818	0.130077	0.643873	-0.202385	0.443114
NC_000911.1	1309482	1310582	CDS	+	slr1821	4.35707	0.138516	0.602677	0.074886	0.804876
NC_000911.1	2986238	2987194	CDS	+	slr0109	4.35576	0.360608	0.16583	-0.165673	0.56278
NC_000911.1	451735	452922	CDS	+	slr1594	4.35567	0.182233	0.529534	-0.268812	0.32468
NC_000911.1	1384824	1385508	CDS	+	SGL_RS18785	4.35557	0.975466	0.00148155	0.56503	0.116936
NC_000911.1	2383241	2383636	CDS	+	slr0381	4.35553	0.211119	0.65168	0.233202	0.613332
NC_000911.1	1478988	1479782	CDS	+	slr1724	4.35545	0.126759	0.706433	0.0406535	0.920037
pSYSA	49431	51197	CDS	+	slr7060	4.35439	-0.375422	0.34086	0.0116056	0.990333
NC_000911.1	319096	320529	CDS	+	slr0962	4.35308	-0.062576	0.841539	-0.0790003	0.793512
NC_000911.1	1993275	1993599	3'-UTR	+	slr1697	4.3517	-0.256263	0.343363	-0.00669316	0.990424
NC_000911.1	3284283	3284846	CDS	-	sll1338	4.3508	0.295257	0.243909	-0.126223	0.653271
NC_000911.1	1491634	1492686	CDS	-	sll1590	4.35079	0.228616	0.437973	-0.380953	0.17435
NC_000911.1	1611574	1612629	CDS	+	slr1520	4.3499	0.148027	0.62832	-0.398259	0.153005
NC_000911.1	253125	255629	CDS	-	sll1672	4.34708	0.244144	0.414715	-0.320624	0.261333
NC_000911.1	70016	70393	CDS	-	sll1062	4.3461	0.528973	0.214637	-0.2299	0.63112
NC_000911.1	90620	91411	CDS	+	slr1127	4.34603	0.998055	0.00252224	-0.132079	0.777662
NC_000911.1	2739149	2740654	CDS	-	sll0180	4.34454	0.0615149	0.852402	0.193423	0.493371
NC_000911.1	2028832	2030421	CDS	+	slr0959	4.34399	0.224741	0.391835	-0.139788	0.614371
NC_000911.1	221742	223067	CDS	+	slr1109	4.34293	0.257639	0.325229	-0.178443	0.506107
NC_000911.1	3423032	3424381	CDS	+	slr0753	4.3427	0.116849	0.68359	-0.0114227	0.982406
NC_000911.1	386681	387955	CDS	+	slr1085	4.34246	0.18492	0.527673	-0.423135	0.12168
NC_000911.1	1827753	1828907	CDS	+	slr1471	4.34189	0.0816424	0.790316	-0.346588	0.191958
NC_000911.1	1009234	1010574	CDS	-	sll1450	4.34149	0.2424	0.36299	0.11154	0.70294
NC_000911.1	637993	638688	CDS	-	sll0995	4.34127	0.136706	0.65767	0.040304	0.919421
NC_000911.1	3156760	3157677	CDS	+	slr0032	4.34091	0.705864	0.0014447	0.718114	0.00100675
pSYSG	31348	32598	CDS	+	SGL_RS18560	4.34038	0.154961	0.5923	0.244781	0.362883
NC_000911.1	1595285	1596619	CDS	+	slr1509	4.33895	0.0208389	0.955057	-0.382749	0.181026
NC_000911.1	3180380	3181537	CDS	-	sll0518	4.33874	0.286627	0.280795	-0.13193	0.648806
NC_000911.1	78467	80773	CDS	-	sll1056	4.33826	0.874347	0.0106418	-0.405933	0.299912
NC_000911.1	1839259	1840491	CDS	-	sll1376	4.33801	0.169487	0.515952	-0.195551	0.43369
NC_000911.1	3272165	3273442	CDS	+	slr1420	4.33793	0.459817	0.0776618	-0.240159	0.402079
NC_000911.1	2826754	2827947	CDS	-	sll0539	4.33709	0.749098	0.0877569	0.611065	0.188153
NC_000911.1	2410030	2410914	CDS	-	sll0760	4.33643	0.1636	0.566461	0.281126	0.285356
NC_000911.1	1462136	1463245	CDS	-	sll1611	4.33595	0.00744497	0.985497	-0.139201	0.614371
NC_000911.1	711608	712783	CDS	-	sll1283	4.33577	0.563107	0.0191914	-0.0174465	0.972823
NC_000911.1	1798608	1798803	5'UTR	+	slr1977	4.33569	-0.356259	0.209132	0.0934022	0.783911
NC_000911.1	2253808	2254058	3'-UTR	+	slr1949	4.33538	0.0478939	0.886804	-0.171181	0.568408
NC_000911.1	2264177	2264490	3'-UTR	-	ssl1807	4.33498	-0.0403496	0.917083	-0.285495	0.307141
NC_000911.1	3344945	3345105	3'-UTR	+	slr0662	4.33327	-0.227215	0.426123	0.308567	0.236754
NC_000911.1	339737	340999	CDS	-	sll0927	4.33266	0.0767721	0.807051	-0.245575	0.365173
NC_000911.1	2794431	2794880	CDS	+	slr0920	4.33248	0.620536	0.0223443	0.0463839	0.910645
NC_000911.1	2565427	2566110	CDS	-	sll0072	4.33235	0.421317	0.159061	-0.103212	0.783824
NC_000911.1	1312278	1312706	3'-UTR	+	slr1732	4.33222	0.187485	0.532137	0.140025	0.649856
NC_000911.1	1801787	1802680	CDS	+	slr1980	4.33203	0.280269	0.400698	-0.411761	0.197724
NC_000911.1	1939518	1939781	CDS	+	SGL_RS11050	4.33016	-0.64117	0.0152268	-0.0958315	0.779182
NC_000911.1	1712410	1712529	3'-UTR	+	slr0821	4.32981	-0.80246	0.00146584	-0.0746827	0.838369
NC_000911.1	1211302	1211400	5'UTR	+	ssr3154	4.32865	0.0435212	0.887174	0.462103	0.053712
NC_000911.1	3474468	3474704	CDS	+	SGL_RS17910	4.32792	0.572193	0.130264	0.464853	0.232356
NC_000911.1	771651	772520	CDS	+	slr2026	4.32769	0.382665	0.249729	0.120774	0.760423
NC_000911.1	2867917	2868750	CDS	+	slr0848	4.32583	0.220896	0.490957	-0.415399	0.167621
NC_000911.1	2066001	2066999	CDS	-	sll1525	4.32567	-0.450939	0.331009	-0.195559	0.688786
NC_000911.1	2093629	2094924	CDS	-	sll0421	4.32517	0.282048	0.268351	0.0286997	0.9374
NC_000911.1	1993377	1994045	CDS	-	sll0921	4.32233	0.370104	0.185956	0.4615	0.100433
NC_000911.1	2545122	2546381	CDS	-	sll0412	4.32192	0.203209	0.490078	-0.301465	0.274613
NC_000911.1	68400	69059	CDS	-	sll1063	4.32098	0.956625	0.0021451	-0.434153	0.232526
NC_000911.1	1832360	1833169	CDS	+	slr1474	4.32074	0.224803	0.433815	0.14355	0.635727
NC_000911.1	1833170	1833396	3'-UTR	+	slr1474	4.3206	-0.180153	0.566461	0.154169	0.620829
NC_000911.1	2495493	2497538	CDS	-	sll0005	4.32044	0.257921	0.34439	-0.40604	0.12374
NC_000911.1	3417442	3418851	CDS	+	slr0750	4.31993	0.204094	0.46411	-0.0272346	0.941558
NC_000911.1	1590496	1592364	CDS	+	slr1506	4.31832	0.290324	0.304942	-0.205065	0.480758
NC_000911.1	1775477	1776080	3'-UTR	-	sll1891	4.31771	-0.399235	0.109463	0.0878923	0.772736
NC_000911.1	2596787	2597848	CDS	+	slr0067	4.3161	0.26693	0.369192	0.0270723	0.949626
NC_000911.1	317127	317849	CDS	-	sll1184	4.31572	0.160437	0.638939	-0.514258	0.0957684
NC_000911.1	1666932	1668383	CDS	+	slr1329	4.31447	-0.0356389	0.924618	0.158326	0.576284
NC_000911.1	189128	189715	CDS	+	slr1093	4.31438	0.0753667	0.804372	-0.361525	0.15671
NC_000911.1	599910	600833	CDS	-	sll1933	4.31373	0.151692	0.618397	-0.0954844	0.771879
NC_000911.1	2073161	2074603	CDS	+	slr1648	4.31313	0.354169	0.146659	-0.214055	0.406747
NC_000911.1	1213518	1213796	CDS	+	SGL_RS07515	4.31163	-1.40031	6.21381e-07	-1.42857	1.2146e-09
NC_000911.1	2902831	2904501	CDS	+	slr0096	4.31028	0.720765	0.00757354	-0.0158996	0.979825
NC_000911.1	3242711	3243781	CDS	-	sll0536	4.30959	0.183919	0.528435	-0.349128	0.197442
NC_000911.1	467814	468324	3'-UTR	+	slr1601	4.30909	-0.50561	0.0657509	-0.173849	0.568446
NC_000911.1	343863	344720	CDS	+	slr0975	4.30874	0.246921	0.329774	-0.258332	0.296587
NC_000911.1	2755431	2755673	CDS	-	SGL_RS14730	4.30438	0.308881	0.204914	0.0119795	0.979414
NC_000911.1	3282442	3282912	CDS	-	sll1341	4.3018	0.296746	0.42385	0.219868	0.558925
NC_000911.1	616871	617389	3'-UTR	-	sll1835	4.29984	0.0401804	0.903198	0.182514	0.504969
NC_000911.1	208549	209427	CDS	-	sll1036	4.29886	0.426542	0.0765409	-0.136805	0.63431
NC_000911.1	3125045	3126199	CDS	-	sll0745	4.29843	0.134383	0.683756	-0.0896408	0.80587
NC_000911.1	1653297	1653837	5'UTR	-	sll1237	4.29798	-0.226334	0.426123	-0.24821	0.345745
NC_000911.1	726349	726837	CDS	-	sll1578	4.29777	0.0442626	0.881849	0.138842	0.608839
NC_000911.1	2982289	2983566	CDS	-	sll0099	4.29726	0.0756548	0.820778	-0.496102	0.0741156
NC_000911.1	1109620	1111044	CDS	-	sll1273	4.29606	0.491408	0.06174	0.1641	0.596442
NC_000911.1	3434876	3436435	CDS	+	slr0758	4.29578	0.268215	0.396572	-0.0981975	0.789339
NC_000911.1	2644795	2645097	CDS	+	slr0628	4.29558	-0.526391	0.0800015	0.184308	0.582207
NC_000911.1	3460651	3461250	CDS	+	slr1658	4.29551	0.090396	0.766546	-0.325238	0.226675
NC_000911.1	3419545	3420291	CDS	+	slr0751	4.29491	0.211814	0.454036	-0.0322955	0.935306
NC_000911.1	228866	230566	CDS	+	slr1776	4.29361	0.0105924	0.977918	0.0180034	0.961299
NC_000911.1	1169078	1170187	CDS	-	sll1314	4.29265	0.376163	0.127436	0.156575	0.56796
NC_000911.1	2919706	2921223	CDS	+	slr0510	4.29043	-0.00724704	0.998429	-0.513283	0.106102
NC_000911.1	3553977	3555512	CDS	+	slr0597	4.28981	0.297943	0.256466	-0.145632	0.613332
NC_000911.1	2042605	2043106	3'-UTR	-	sll1535	4.28974	-0.561811	0.019894	-0.105768	0.720964
NC_000911.1	2805608	2806114	CDS	-	sll0552	4.28938	-0.279525	0.332639	-0.0975113	0.761077
NC_000911.1	1669101	1670642	CDS	+	slr1331	4.2885	0.21184	0.43681	-0.112705	0.70203
NC_000911.1	811	1494	CDS	+	slr0612	4.28772	0.292787	0.286205	-0.294883	0.274159
NC_000911.1	2537839	2538401	3'-UTR	+	slr0233	4.2873	-0.493704	0.0633114	0.389585	0.153005
NC_000911.1	2971475	2972095	CDS	-	sll0107	4.28676	-0.0725174	0.824637	0.0841779	0.793517
NC_000911.1	2008874	2010004	CDS	-	sll0914	4.28656	0.132773	0.668959	0.145358	0.638446
NC_000911.1	2582546	2582869	CDS	+	slr0058	4.28613	0.0759909	0.83275	0.37273	0.218127
NC_000911.1	2431704	2432438	CDS	+	slr0346	4.28576	-0.133825	0.696024	-0.0614638	0.874308
NC_000911.1	3024508	3025746	CDS	-	sll0283	4.28372	0.080591	0.792174	-0.352792	0.181382
NC_000911.1	69986	70482	3'-UTR	+	slr1119	4.28334	0.511275	0.159061	0.206718	0.613332
NC_000911.1	617179	617213	3'-UTR	+	slr1914	4.28312	-0.90833	0.00218234	0.244991	0.47248
NC_000911.1	2024993	2026147	CDS	+	slr0955	4.28185	0.146956	0.63851	-0.256088	0.376176
NC_000911.1	3121972	3123069	CDS	-	sll0657	4.28002	-0.192324	0.481051	0.178598	0.494125
NC_000911.1	1444698	1445424	5'UTR	+	SGL_RS18805	4.27949	0.235062	0.36208	-0.0312188	0.930084
NC_000911.1	1575924	1576592	CDS	-	sll1973	4.27931	0.298168	0.274706	0.0646702	0.851809
NC_000911.1	643144	643482	CDS	+	slr1025	4.27887	0.0251574	0.955057	0.548128	0.0903556
NC_000911.1	920331	920915	CDS	+	slr2078	4.27857	0.415536	0.125013	0.184201	0.541145
NC_000911.1	3226340	3227266	CDS	-	sll0902	4.27811	0.349916	0.15407	0.487207	0.042137
NC_000911.1	3112517	3113803	CDS	+	slr0710	4.27744	0.252875	0.355183	-0.0677281	0.844084
NC_000911.1	1590557	1592572	5'UTR	+	SGL_RS09300	4.27712	0.351621	0.206421	-0.138295	0.663918
NC_000911.1	1396311	1397039	CDS	-	sll1150	4.27666	-0.209517	0.51028	0.0758483	0.84304
NC_000911.1	763264	763405	3'-UTR	+	slr2019	4.27582	-0.374824	0.259638	0.033695	0.940033
NC_000911.1	2620798	2622399	CDS	+	slr0488	4.27581	0.154968	0.59418	-0.203072	0.467431
NC_000911.1	737867	738808	CDS	-	sll1571	4.27512	0.211063	0.422238	-0.206254	0.421778
NC_000911.1	1018650	1019126	CDS	+	slr1218	4.27492	0.17403	0.523259	-0.0819793	0.79168
NC_000911.1	2993505	2994062	CDS	+	slr0112	4.27448	0.135764	0.69046	-0.297241	0.343947
NC_000911.1	1205546	1206547	CDS	+	slr1866	4.27421	0.197723	0.445036	0.128966	0.63361
NC_000911.1	1631265	1632530	CDS	+	slr2118	4.27329	0.287757	0.357643	-0.512814	0.0877394
NC_000911.1	3167887	3168801	CDS	-	sll0030	4.27255	0.774855	0.00469219	0.0391059	0.930928
NC_000911.1	223673	224806	CDS	+	slr1772	4.27157	0.558822	0.0293917	0.20226	0.496936
pSYSX	27578	27796	CDS	+	ssr6030	4.27113	-0.543247	0.077235	-0.105341	0.78281
NC_000911.1	128802	129710	CDS	+	slr0739	4.27037	0.216915	0.406977	0.0846009	0.779788
NC_000911.1	13498	14529	CDS	+	slr1316	4.26907	0.332629	0.207716	-0.0574484	0.868474
NC_000911.1	308114	309418	CDS	-	sll1189	4.2682	0.439345	0.123475	-0.16061	0.627515
pSYSA	66223	66567	CDS	+	slr7073	4.26446	-0.82583	0.0160597	0.0487838	0.926173
NC_000911.1	675344	676354	CDS	+	slr1380	4.2637	0.321393	0.190947	-0.324908	0.194954
NC_000911.1	144797	145163	3'-UTR	-	sll0230	4.26241	-0.055755	0.867634	-0.205132	0.446842
NC_000911.1	471080	472930	CDS	+	slr1604	4.26186	0.42535	0.0864338	-0.163873	0.564601
NC_000911.1	2562953	2564149	CDS	+	slr0049	4.26174	0.0786254	0.78175	-0.142642	0.600745
NC_000911.1	3411849	3413075	CDS	-	sll0736	4.26136	0.481576	0.0743516	-0.445318	0.123492
NC_000911.1	3416064	3416924	CDS	+	slr0749	4.26102	0.146458	0.611405	-0.387363	0.145125
NC_000911.1	791806	793461	CDS	+	slr1137	4.26061	0.237354	0.425599	-0.337601	0.231873
NC_000911.1	841972	842613	CDS	-	sll1799	4.26006	-0.856607	0.000139642	0.472932	0.0544463
NC_000911.1	3381543	3382397	CDS	+	slr1572	4.25997	0.361636	0.159061	-0.228673	0.393596
NC_000911.1	2741674	2743125	CDS	-	sll0179	4.25976	0.220121	0.483866	-0.00260177	0.99854
NC_000911.1	3484623	3485828	CDS	-	sll0448	4.25903	0.224217	0.534101	-0.559101	0.0934112
NC_000911.1	2377709	2378938	CDS	+	slr0377	4.25874	0.228143	0.404366	-0.0357806	0.922065
NC_000911.1	3058411	3060339	CDS	+	slr0797	4.25857	0.507668	0.0276774	-0.241754	0.351988
NC_000911.1	1873698	1874846	CDS	-	sll1172	4.25833	0.0339219	0.915749	0.0673114	0.83598
NC_000911.1	370285	371490	CDS	+	slr1066	4.25805	1.15436	0.000202221	0.255044	0.517312
NC_000911.1	3039858	3040721	CDS	+	slr0317	4.25796	0.813411	0.00757354	0.260636	0.47248
NC_000911.1	2887644	2889122	CDS	+	slr0083	4.25706	0.0782555	0.797947	-0.339503	0.195499
NC_000911.1	3301555	3302622	CDS	+	slr1455	4.25559	0.0645262	0.850953	-0.165599	0.599638
pSYSA	100246	100632	CDS	-	sll7103	4.25541	-0.246403	0.618301	1.98634	1.12479e-10
NC_000911.1	204604	206397	CDS	+	slr1105	4.25425	0.163398	0.55128	0.0424547	0.904172
NC_000911.1	1471414	1472019	CDS	+	slr1719	4.25421	0.103088	0.751222	-0.255495	0.391924
NC_000911.1	3353874	3354125	CDS	+	SGL_RS19285	4.25307	-0.422003	0.123978	0.0208776	0.959088
NC_000911.1	2651866	2652951	CDS	-	sll0613	4.25215	0.146383	0.602677	-0.205343	0.443688
NC_000911.1	2969677	2971200	CDS	-	sll0108	4.25194	0.350205	0.139279	0.158035	0.546135
NC_000911.1	928806	929885	CDS	-	sll1739	4.25174	0.354718	0.143388	-0.196624	0.450924
NC_000911.1	145538	145762	CDS	-	SGL_RS02535	4.25062	-1.25917	0.00224906	-0.610275	0.172027
NC_000911.1	2610517	2610713	3'-UTR	+	slr0474	4.25043	-0.404814	0.116048	0.282078	0.275653
NC_000911.1	981691	982605	CDS	-	sll1468	4.24935	0.176222	0.498176	-0.0776421	0.794428
NC_000911.1	3014390	3016696	CDS	+	slr0302	4.24926	0.0664479	0.835404	-0.252954	0.353982
NC_000911.1	3570424	3571575	CDS	+	slr0609	4.24918	0.17555	0.55654	-0.338932	0.220521
NC_000911.1	843576	843983	3'-UTR	+	slr1894	4.24843	0.183076	0.539058	0.238988	0.394514
NC_000911.1	2645271	2646074	CDS	-	sll0617	4.24717	0.310398	0.538418	-0.321556	0.518306
NC_000911.1	1239490	1240212	CDS	+	slr1881	4.24599	0.49702	0.0371994	0.120572	0.679663
NC_000911.1	1242315	1242764	3'-UTR	-	ssl3364	4.24472	-0.0507807	0.884276	0.0659535	0.854737
NC_000911.1	3115062	3115571	3'-UTR	-	sll0662	4.24448	-0.0939183	0.741301	-0.231355	0.34806
pSYSG	29006	30040	CDS	-	sll8034	4.24003	0.183812	0.659513	-0.234152	0.564931
NC_000911.1	2597726	2597850	3'-UTR	-	sll0053	4.2398	-0.363905	0.172727	0.0338797	0.929509
NC_000911.1	168533	169921	CDS	+	slr0257	4.23973	0.22934	0.396221	-0.170513	0.53721
NC_000911.1	1223666	1224646	CDS	-	sll1768	4.23945	0.532688	0.0264614	-0.17007	0.556246
NC_000911.1	321699	323606	CDS	+	slr0963	4.2392	0.184645	0.495682	-0.225794	0.383456
NC_000911.1	74995	75804	CDS	+	slr1120	4.23891	1.18181	6.38794e-09	0.00577277	0.994321
NC_000911.1	2959530	2960756	CDS	-	sll0586	4.23841	0.654528	0.0123117	-0.14683	0.658605
NC_000911.1	1301657	1301734	3'-UTR	+	slr1819	4.23828	-1.38185	1.07771e-06	-0.462924	0.152306
NC_000911.1	834333	834854	CDS	-	sll1812	4.23804	-0.330821	0.197055	0.381803	0.128114
NC_000911.1	2744987	2745766	CDS	+	slr0208	4.23785	0.0168855	0.959847	-0.348511	0.178096
NC_000911.1	3377869	3378279	CDS	+	slr1568	4.23775	0.225617	0.407493	-0.275833	0.290527
NC_000911.1	728271	728489	CDS	+	ssr2848	4.23748	0.370692	0.413441	0.249383	0.596254
NC_000911.1	2133549	2134022	CDS	-	sll0257	4.23553	0.268988	0.508661	-0.00718046	0.996278
NC_000911.1	3124829	3125044	3'-UTR	-	sll0745	4.23435	-0.438746	0.159152	-0.067855	0.8668
pSYSX	102151	102672	CDS	+	slr6107	4.23417	-0.0689052	0.890666	-1.00665	0.0019719
NC_000911.1	2695564	2696548	5'UTR	+	ssr0693	4.23416	0.205881	0.48635	0.402609	0.142929
NC_000911.1	2965760	2966153	3'-UTR	-	sll0109	4.23258	-0.570181	0.0127463	-0.412328	0.0939185
NC_000911.1	1815454	1816371	CDS	+	slr1984	4.2323	0.707136	0.0143955	0.39731	0.216568
NC_000911.1	2420030	2421445	CDS	+	slr0782	4.23215	0.50558	0.0413695	-0.160873	0.585553
pSYSA	52881	53996	CDS	-	sll7062	4.23204	-0.423601	0.260802	0.669256	0.051902
NC_000911.1	1385754	1386484	CDS	-	SGL_RS18790	4.23098	0.252918	0.328938	0.0535943	0.874308
NC_000911.1	1695886	1696797	CDS	-	sll0814	4.22909	0.331975	0.189476	-0.0911766	0.771879
NC_000911.1	3434388	3434705	CDS	+	slr0757	4.22859	-0.010724	0.990561	-0.121034	0.720707
NC_000911.1	3021893	3022408	CDS	-	sll0286	4.22825	0.0126727	0.975156	-0.0674988	0.840257
NC_000911.1	763317	764072	CDS	-	sll1921	4.22794	0.363036	0.129818	-0.0762809	0.805411
NC_000911.1	2769125	2770633	CDS	+	slr0898	4.22787	0.254253	0.344422	-0.148285	0.607671
NC_000911.1	1612797	1614401	CDS	+	slr1521	4.22745	-0.0666875	0.827955	0.0420473	0.898782
NC_000911.1	327553	328232	3'-UTR	+	slr0967	4.2265	0.0905253	0.744066	-0.142302	0.596254
NC_000911.1	914542	914796	CDS	-	SGL_RS06155	4.2265	-0.022664	0.952464	-0.0317229	0.930198
NC_000911.1	2710511	2711107	CDS	-	sll0372	4.22631	0.170212	0.543497	-0.25987	0.321146
NC_000911.1	289322	290845	CDS	+	slr1293	4.22561	0.342242	0.190947	-0.340156	0.204161
NC_000911.1	2488028	2489428	CDS	+	slr0018	4.22398	0.273243	0.359803	-0.389293	0.180936
NC_000911.1	1019155	1019583	CDS	+	slr1219	4.22364	0.304059	0.25362	-0.246902	0.358352
NC_000911.1	2990525	2991898	CDS	-	sll0094	4.22257	0.0698665	0.835404	-0.228082	0.438516
NC_000911.1	2801140	2803035	CDS	-	sll0556	4.22245	0.170123	0.532477	-0.408544	0.106307
NC_000911.1	2718963	2720213	CDS	+	slr0427	4.22138	0.514618	0.0378668	0.217978	0.434609
NC_000911.1	1418995	1419573	CDS	-	sll1956	4.22104	0.350362	0.177176	-0.248701	0.35841
NC_000911.1	691371	692576	CDS	-	sll1291	4.22086	0.118677	0.708635	-0.466858	0.10247
NC_000911.1	2558655	2558774	CDS	+	SGL_RS19255	4.22027	-0.408865	0.10881	0.18374	0.504329
NC_000911.1	2061	2171	3'-UTR	-	sll0558	4.22008	0.038806	0.914988	-0.0414384	0.915872
NC_000911.1	838678	839400	CDS	-	sll1804	4.21988	-0.648084	0.0186366	0.326173	0.265194
NC_000911.1	2238190	2238460	3'-UTR	+	slr1938	4.21987	-0.0939188	0.750144	-0.256925	0.31352
NC_000911.1	3072406	3073656	CDS	+	slr0801	4.21949	0.164239	0.571554	-0.389084	0.151105
NC_000911.1	27990	29030	CDS	-	sll1408	4.21867	1.06896	5.87971e-07	0.154316	0.595311
NC_000911.1	156741	157013	CDS	-	ssl0410	4.21644	-0.916521	0.000276151	-0.333969	0.239769
NC_000911.1	1583010	1583248	3'-UTR	-	sll1427	4.21413	-0.0747932	0.81341	-0.0461193	0.892144
NC_000911.1	355909	357210	CDS	+	slr1610	4.21405	0.192291	0.503338	-0.189569	0.507326
NC_000911.1	1051159	1052121	CDS	+	slr1238	4.21376	-0.532378	0.0537379	-0.122538	0.705899
NC_000911.1	95236	95808	CDS	+	slr1130	4.21226	0.392074	0.325354	-0.125732	0.788122
NC_000911.1	1334522	1335361	CDS	+	slr1746	4.21197	0.0861637	0.809207	-0.144658	0.676803
pSYSM	71192	71446	CDS	-	SGL_RS18495	4.21196	0.177588	0.523259	0.309598	0.223529
NC_000911.1	1738184	1739035	CDS	+	slr1344	4.21094	0.339336	0.233815	-0.320603	0.259079
NC_000911.1	1342775	1344130	CDS	-	sll0855	4.21074	0.196869	0.472394	0.0435082	0.900076
NC_000911.1	3284910	3285050	3'-UTR	-	sll1336	4.20871	0.418401	0.199019	0.131057	0.732882
NC_000911.1	3269078	3270196	CDS	-	sll0519	4.20856	0.259676	0.364967	-0.0522313	0.890324
NC_000911.1	2835515	2835815	3'-UTR	-	sll0834	4.20836	-0.0740883	0.811596	-0.0279338	0.940033
NC_000911.1	2414833	2415318	CDS	+	slr0780	4.20785	0.260455	0.359236	0.335254	0.216858
NC_000911.1	240299	240829	CDS	-	sll1680	4.20688	0.508467	0.0516399	-0.365338	0.200014
NC_000911.1	2213707	2214735	CDS	+	slr1925	4.20451	0.425581	0.0767182	-0.187555	0.484443
NC_000911.1	882023	883189	CDS	+	slr1200	4.20291	0.33982	0.168805	-0.318138	0.207
NC_000911.1	985224	986222	CDS	+	slr1547	4.20228	-0.00550281	0.999785	0.0825581	0.800435
NC_000911.1	2755185	2755431	CDS	-	SGL_RS19045	4.20218	0.102796	0.726493	0.454496	0.0720185
NC_000911.1	1167333	1167464	CDS	+	SGL_RS18770	4.20115	-0.314472	0.429922	0.0378033	0.943722
NC_000911.1	1764839	1765227	3'-UTR	+	slr1962	4.20061	-0.397428	0.179859	0.179963	0.564162
NC_000911.1	2501156	2501422	3'-UTR	+	slr0021	4.19816	-0.734154	0.00169166	0.286956	0.271969
NC_000911.1	3082151	3083668	CDS	-	sll0776	4.1969	0.0607822	0.858153	-0.384547	0.178673
NC_000911.1	2138723	2139142	CDS	-	sll0364	4.19661	0.110525	0.690812	0.172853	0.515349
NC_000911.1	2911122	2911859	CDS	-	sll0484	4.19651	0.287388	0.256191	-0.142189	0.61085
NC_000911.1	2493578	2494153	CDS	-	sll0007	4.19634	0.145109	0.714569	0.18376	0.63769
NC_000911.1	1878099	1879682	CDS	-	sll1170	4.19619	0.229875	0.466266	-0.455388	0.126704
NC_000911.1	2837795	2838910	CDS	-	sll0833	4.19516	0.184813	0.509615	-0.192011	0.482296
NC_000911.1	1405981	1406847	CDS	+	slr1262	4.19482	0.428078	0.0902941	-0.185194	0.511479
NC_000911.1	875515	875979	CDS	+	slr1195	4.19423	0.0811117	0.779538	-0.0640668	0.84653
NC_000911.1	695290	695874	CDS	-	sll1289	4.19406	-0.0831169	0.822539	0.337048	0.253664
NC_000911.1	2141594	2141798	3'-UTR	+	slr0395	4.19328	-0.133479	0.634522	0.00669333	0.990552
NC_000911.1	712931	713779	CDS	+	slr1699	4.19253	0.256513	0.408566	-0.116618	0.729668
NC_000911.1	2392729	2393403	CDS	+	slr0388	4.19204	0.298737	0.266492	-0.315347	0.233545
NC_000911.1	965938	967473	CDS	-	sll1717	4.19108	0.746565	0.00657145	-0.105786	0.782911
NC_000911.1	1797552	1798658	CDS	-	sll1878	4.19088	0.187299	0.531975	-0.241421	0.398853
NC_000911.1	2696837	2697391	3'-UTR	+	ssr0693	4.19079	0.0536366	0.884154	-0.0479466	0.90461
NC_000911.1	1486688	1487410	CDS	+	slr1726	4.1907	0.258489	0.424609	0.112029	0.756688
NC_000911.1	542803	543342	CDS	+	slr1764	4.18901	0.155924	0.659747	-0.149815	0.672708
NC_000911.1	2517950	2518320	5'UTR	+	slr0222	4.18884	-0.15967	0.6165	0.154315	0.616051
NC_000911.1	925416	926033	CDS	-	sll1742	4.18813	-0.520388	0.0254032	0.0364271	0.915872
NC_000911.1	2799650	2801014	CDS	+	slr0559	4.188	0.310338	0.238943	0.20809	0.438516
NC_000911.1	1179263	1179925	3'-UTR	-	sll1308	4.18795	0.292301	0.34609	-0.0564922	0.888298
NC_000911.1	400720	402048	CDS	-	sll1017	4.18738	-0.14585	0.620452	0.0461692	0.899747
NC_000911.1	3009463	3010095	CDS	+	slr0298	4.18572	0.405639	0.0864338	-0.284281	0.261333
NC_000911.1	1154857	1156083	CDS	+	slr0889	4.18492	0.205712	0.437677	-0.17509	0.513707
NC_000911.1	1135716	1137167	CDS	+	slr0877	4.18392	0.202215	0.469206	0.268373	0.303819
NC_000911.1	2309413	2310471	CDS	-	sll0173	4.18323	0.392236	0.165437	-0.319968	0.271923
pSYSA	80203	81933	CDS	-	sll7085	4.18313	-0.13659	0.82989	1.17508	0.00774185
NC_000911.1	17261	17852	3'-UTR	-	sll1206	4.18287	1.24765	1.63799e-05	0.182915	0.640397
NC_000911.1	571440	572567	CDS	+	slr2035	4.18215	0.108353	0.703271	-0.0336325	0.929406
NC_000911.1	2568974	2569257	3'-UTR	+	slr0051	4.18169	-0.380545	0.310605	0.107068	0.811069
NC_000911.1	690399	690866	CDS	-	sll1293	4.18114	-0.329599	0.174807	-0.256478	0.294302
NC_000911.1	2988807	2990510	CDS	-	sll0095	4.18088	0.19875	0.500834	-0.249174	0.376419
NC_000911.1	512615	514633	CDS	+	slr1056	4.1804	0.194858	0.491049	-0.0760543	0.826399
NC_000911.1	60524	61522	CDS	+	slr1113	4.17997	1.02921	0.00139065	-0.308576	0.432486
NC_000911.1	2625482	2625921	3'-UTR	+	slr0493	4.17963	-0.218264	0.489215	-0.134077	0.675718
NC_000911.1	2434808	2436304	CDS	-	sll0321	4.1796	0.323216	0.224295	-0.337442	0.208218
NC_000911.1	2854916	2856130	CDS	+	slr0842	4.1783	0.450812	0.0756347	-0.131492	0.663053
pSYSA	94718	95344	CDS	+	slr7097	4.17821	-0.124685	0.824158	-0.627133	0.152306
NC_000911.1	1805220	1806296	CDS	-	sll1874	4.17734	0.39696	0.0966996	0.0645557	0.846483
NC_000911.1	630222	630554	3'-UTR	-	sll0998	4.17657	-1.37246	4.40782e-07	-1.08377	6.26645e-06
NC_000911.1	1192485	1194308	CDS	+	slr1855	4.17567	0.198965	0.473629	-0.377787	0.151078
NC_000911.1	1635072	1635749	CDS	+	slr2122	4.17563	0.0799464	0.821334	-0.503046	0.0906815
NC_000911.1	2221047	2221631	CDS	+	slr1928	4.17499	0.0551135	0.878295	0.359165	0.21975
NC_000911.1	2743295	2744917	CDS	+	slr0207	4.17498	0.371565	0.137171	-0.400778	0.123492
NC_000911.1	540863	542065	CDS	+	slr1763	4.17449	0.400002	0.100304	-0.133562	0.645235
NC_000911.1	917816	920014	CDS	+	slr2077	4.17307	0.553555	0.0153393	-0.210418	0.431551
NC_000911.1	1371168	1372286	CDS	+	slr0872	4.17241	0.393501	0.115205	-0.240309	0.365974
NC_000911.1	1800387	1801844	CDS	+	slr1979	4.17164	0.188708	0.524777	-0.19036	0.515887
NC_000911.1	2673971	2674295	5'UTR	-	sll0602	4.17145	-1.16665	0.000992089	-0.43731	0.259815
NC_000911.1	599062	599913	CDS	+	slr2053	4.17131	0.342256	0.165985	-0.178488	0.506677
NC_000911.1	843984	844179	5'UTR	+	slr1895	4.17121	0.355303	0.250978	0.472147	0.12168
NC_000911.1	2747604	2748857	CDS	+	slr0210	4.17119	0.0508074	0.880055	-0.265518	0.348576
NC_000911.1	3022532	3024271	CDS	-	sll0284	4.16858	0.178215	0.511299	-0.26504	0.300538
NC_000911.1	2700552	2700943	3'-UTR	-	sll0378	4.1675	0.173793	0.543497	-0.194816	0.476083
NC_000911.1	1543702	1543785	3'-UTR	+	slr2084	4.16549	-0.467141	0.0959415	-0.0800106	0.82382
NC_000911.1	3219158	3219985	CDS	-	sll0497	4.1654	0.247771	0.351198	-0.193677	0.47298
NC_000911.1	1258444	1259751	CDS	-	sll2009	4.16414	0.135517	0.625234	0.000970999	1
pSYSA	45058	45630	CDS	+	slr7054	4.16405	-0.868915	0.0045282	0.48258	0.148764
NC_000911.1	3257147	3257691	3'-UTR	-	sll0529	4.1638	0.0246983	0.948631	-0.409759	0.148772
NC_000911.1	597591	598487	CDS	+	slr2052	4.16202	0.0582298	0.867634	0.267731	0.353982
NC_000911.1	1229971	1231167	CDS	-	sll1766	4.16126	0.352846	0.166493	-0.233383	0.382243
NC_000911.1	1100410	1102149	CDS	-	sll1276	4.16114	0.0600932	0.845523	0.122519	0.667234
NC_000911.1	860952	861737	CDS	-	sll1786	4.16024	0.162383	0.627275	-0.51377	0.0914277
NC_000911.1	3245421	3246101	CDS	-	sll0534	4.16004	0.0531885	0.876396	-0.355323	0.213591
NC_000911.1	2096618	2097574	CDS	-	sll0418	4.15922	0.393502	0.105313	-0.0326296	0.929406
NC_000911.1	2639627	2640580	CDS	-	sll0681	4.15913	0.274043	0.301704	-0.00141169	0.999971
pSYSM	24798	25955	CDS	+	slr5022	4.15895	0.326892	0.20021	-0.107901	0.718732
NC_000911.1	3119608	3121176	CDS	-	sll0659	4.15772	0.671531	0.00581306	-0.00416589	0.996536
NC_000911.1	2728812	2730071	CDS	-	sll0185	4.15739	0.259049	0.339729	-0.0681168	0.844084
NC_000911.1	3544211	3544464	3'-UTR	+	slr0591	4.15723	-0.313104	0.295773	-0.00513442	0.994321
NC_000911.1	2476853	2478136	CDS	+	slr0008	4.15666	0.215688	0.430669	0.0352174	0.923534
NC_000911.1	2014182	2014787	CDS	-	sll0913	4.15588	0.479584	0.100203	-0.0264877	0.953482
NC_000911.1	1639944	1640519	CDS	+	slr2127	4.15587	0.265761	0.382804	-0.545696	0.0567672
NC_000911.1	1993254	1993376	3'-UTR	-	sll0921	4.15567	-0.33239	0.211745	0.259641	0.320633
NC_000911.1	183935	184924	CDS	-	sll1319	4.1554	0.156285	0.592107	-0.48631	0.0658711
pSYSX	32890	33495	CDS	-	sll6036	4.15436	0.259143	0.364967	-0.492407	0.0720185
NC_000911.1	389015	389174	3'-UTR	-	sll1025	4.15364	-0.801192	0.00486723	-0.00709969	0.990552
NC_000911.1	3368416	3369621	CDS	+	slr1560	4.15231	0.330133	0.226598	-0.138822	0.653401
NC_000911.1	2691528	2692382	CDS	-	sll0385	4.15198	-0.018868	0.961859	-0.441593	0.067824
NC_000911.1	2760435	2760632	CDS	+	ssr1513	4.15156	0.0243601	0.94478	-0.100291	0.7352
NC_000911.1	1912776	1914113	CDS	-	sll1103	4.15146	0.636818	0.0047738	0.0854731	0.789339
NC_000911.1	1277442	1278074	CDS	-	sll1708	4.15111	0.30823	0.190952	0.058823	0.853064
NC_000911.1	1548873	1550738	CDS	+	slr2088	4.15083	0.173057	0.524651	0.122929	0.663053
NC_000911.1	3454008	3454421	3'-UTR	-	sll1550	4.1498	-0.362448	0.170515	-0.0338871	0.931702
NC_000911.1	2478414	2479826	CDS	+	slr0009	4.14932	-0.124978	0.68359	-0.160643	0.573406
NC_000911.1	1583249	1584499	CDS	-	sll1427	4.14913	0.398683	0.0893002	-0.209913	0.416588
NC_000911.1	1698811	1699980	CDS	+	slr0813	4.14758	0.2702	0.365293	-0.130906	0.682389
NC_000911.1	3401456	3402901	CDS	-	sll1473	4.14735	0.632009	0.02449	-0.165964	0.635197
NC_000911.1	1234509	1235123	CDS	-	sll1761	4.14671	0.345513	0.190799	-0.400829	0.142406
NC_000911.1	2141613	2144246	CDS	-	sll0362	4.14573	0.22628	0.419163	-0.406537	0.12877
pSYSX	90203	91095	5'UTR	+	slr6097	4.14567	0.00784702	0.989044	-0.952244	0.00947984
NC_000911.1	991735	992772	CDS	-	sll1462	4.14557	0.107171	0.693615	-0.0951972	0.741162
NC_000911.1	1525205	1526182	CDS	+	slr0272	4.1452	0.593051	0.0127886	-0.181221	0.531801
NC_000911.1	2426297	2427787	CDS	-	sll0325	4.14508	0.34258	0.15951	-0.158272	0.555675
NC_000911.1	1243274	1244287	CDS	+	slr1884	4.1449	-0.00788965	0.995372	-0.353684	0.195044
NC_000911.1	2890918	2891200	3'-UTR	-	sll0078	4.14438	0.0178905	0.96171	-0.112326	0.704839
NC_000911.1	3183014	3183796	CDS	+	slr0526	4.14434	-0.212589	0.448829	-0.135628	0.636543
NC_000911.1	574562	575464	CDS	+	slr2037	4.14398	0.473441	0.0949146	0.0607376	0.87914
NC_000911.1	2131616	2132098	CDS	-	sll0258	4.14329	-0.418956	0.0843859	0.257562	0.302818
NC_000911.1	2070975	2071382	CDS	+	slr1645	4.14306	0.0374035	0.915466	-0.012273	0.985294
NC_000911.1	763061	763316	3'-UTR	-	sll1921	4.14263	0.102195	0.741258	0.0683709	0.848786
NC_000911.1	705894	706054	5'UTR	+	slr1395	4.14139	-1.36933	1.7298e-05	-0.682383	0.047641
NC_000911.1	1439487	1440941	CDS	-	sll1906	4.14108	0.0101996	0.980102	-0.214124	0.428168
NC_000911.1	3044055	3044429	CDS	-	SGL_RS16020	4.14073	0.168436	0.568732	-0.373138	0.174715
NC_000911.1	2613717	2614370	CDS	+	slr0477	4.14057	0.758565	0.00725019	-0.0569592	0.898782
NC_000911.1	972485	973954	CDS	+	slr1535	4.14047	0.287041	0.250978	-0.158238	0.555441
NC_000911.1	2997442	2997789	3'-UTR	+	slr0116	4.14024	0.15123	0.663449	-0.619557	0.042137
NC_000911.1	960156	961094	CDS	+	slr1842	4.13905	-0.202305	0.49269	0.150969	0.613332
NC_000911.1	2146801	2147376	CDS	+	slr0397	4.13666	0.446539	0.0746346	-0.254	0.349405
NC_000911.1	170567	170651	5'UTR	-	sll0216	4.13656	0.120129	0.683756	-0.217166	0.423812
NC_000911.1	1719644	1720576	CDS	-	sll1263	4.1364	0.212307	0.454036	-0.0569634	0.873262
NC_000911.1	3192	4268	CDS	-	sll1214	4.13613	0.30073	0.29437	-0.134335	0.67532
pSYSA	95369	96241	CDS	+	slr7098	4.1357	-0.117166	0.842653	-0.185116	0.720872
NC_000911.1	469001	469546	CDS	-	sll1507	4.13485	0.162505	0.684194	0.152913	0.708884
NC_000911.1	1958582	1959325	CDS	+	slr1679	4.13478	0.231709	0.43018	-0.219875	0.449276
NC_000911.1	1216281	1217168	CDS	+	slr1871	4.13429	0.814251	0.0169905	-0.00513835	0.996536
NC_000911.1	2851854	2853344	CDS	-	sll0827	4.13382	0.120835	0.656155	0.0171469	0.967203
pSYSM	54911	56281	CDS	+	slr5056	4.13377	0.557653	0.031162	0.198832	0.509452
NC_000911.1	905443	905574	3'-UTR	-	sll1971	4.13277	-0.251658	0.347778	-0.281302	0.264512
NC_000911.1	2440313	2440464	3'-UTR	+	slr0348	4.13153	-0.228153	0.381629	-0.0126288	0.978701
NC_000911.1	3473513	3474199	CDS	-	sll1544	4.13148	0.444898	0.0787249	-0.0687132	0.847387
NC_000911.1	2628783	2629112	CDS	+	slr0496	4.13142	0.791175	0.0295503	0.277752	0.514514
NC_000911.1	2622526	2622981	CDS	+	SGL_RS19040	4.1305	0.0525016	0.873628	-0.555127	0.037537
NC_000911.1	2591953	2593107	CDS	+	slr0064	4.13008	0.100087	0.721675	-0.259493	0.309721
NC_000911.1	969762	970868	CDS	-	sll1713	4.12814	0.378909	0.150595	-0.146839	0.62866
NC_000911.1	2777447	2778946	CDS	+	slr0905	4.12733	0.232783	0.364967	-0.199765	0.433909
NC_000911.1	2385939	2387168	CDS	+	slr0384	4.12702	0.239443	0.341114	-0.359312	0.142929
NC_000911.1	2889123	2889218	3'-UTR	+	slr0083	4.12536	-0.859674	0.000237499	0.306546	0.247092
NC_000911.1	815703	816215	CDS	+	slr1150	4.12521	0.36301	0.174807	0.0510719	0.886375
NC_000911.1	705065	705275	3'-UTR	+	ssr2340	4.12486	-1.52181	1.58077e-05	-0.505451	0.194954
NC_000911.1	2098921	2100261	CDS	+	slr0447	4.12446	0.0205556	0.952625	-0.32287	0.210509
NC_000911.1	81691	81809	3'-UTR	+	slr1122	4.12358	0.692006	0.0500608	0.243965	0.553996
NC_000911.1	716309	719665	CDS	-	sll1582	4.12348	0.21538	0.459248	-0.471307	0.0839797
NC_000911.1	2700069	2700818	CDS	+	slr0421	4.12181	0.236891	0.343119	-0.206816	0.402546
NC_000911.1	1392972	1393487	CDS	+	slr1251	4.12137	0.556722	0.0431679	0.28643	0.345125
NC_000911.1	2643403	2644569	CDS	+	slr0719	4.1205	0.0957007	0.745117	-0.128088	0.658882
NC_000911.1	2550753	2551646	CDS	+	slr0436	4.12023	0.227492	0.43018	0.186531	0.515887
NC_000911.1	323805	324731	CDS	+	slr0964	4.11952	0.217566	0.410685	-0.113118	0.696967
NC_000911.1	2876590	2876844	3'-UTR	-	sll0086	4.11933	-0.905872	0.000479078	-0.583353	0.038301
NC_000911.1	986403	986491	3'-UTR	-	sll1466	4.1175	-0.428645	0.0933369	0.674136	0.00268049
NC_000911.1	2373343	2374788	CDS	-	sll0335	4.11748	0.403059	0.10437	0.0902545	0.775631
NC_000911.1	2500322	2501155	CDS	+	slr0021	4.11594	-0.199411	0.547041	0.380001	0.199182
NC_000911.1	2101977	2102567	CDS	-	sll0274	4.11586	0.139369	0.617036	-0.0303886	0.9374
NC_000911.1	2576285	2576824	CDS	+	slr0053	4.11571	0.109052	0.715962	-0.394431	0.148772
NC_000911.1	2053319	2054479	CDS	-	sll1530	4.11561	0.240744	0.361219	-0.0862603	0.783824
NC_000911.1	530717	531235	CDS	-	sll1647	4.11502	-0.0473825	0.891385	0.0555119	0.87914
NC_000911.1	120719	121660	CDS	+	slr0733	4.1072	0.228364	0.477589	-0.102208	0.786892
NC_000911.1	1637476	1638270	CDS	+	slr2125	4.10676	0.471952	0.0488937	0.227481	0.393596
NC_000911.1	1142501	1142893	CDS	-	sll0872	4.1052	0.240889	0.382804	-0.07693	0.816776
NC_000911.1	667852	668481	CDS	-	sll0983	4.10496	0.31252	0.287543	-0.325468	0.261333
NC_000911.1	475873	477399	CDS	-	sll1503	4.10477	0.351534	0.149213	0.0707771	0.827099
NC_000911.1	900771	901196	5'UTR	+	slr1214	4.10425	0.466058	0.103245	0.296452	0.326444
NC_000911.1	2626573	2627874	CDS	-	sll0455	4.10383	0.311703	0.24069	0.0318664	0.932891
NC_000911.1	2148253	2149233	CDS	+	slr0399	4.10335	0.190405	0.476449	-0.146166	0.596442
NC_000911.1	2962706	2963227	CDS	-	sll0584	4.1028	0.105217	0.698619	-0.159952	0.541145
NC_000911.1	845482	845874	CDS	+	slr1896	4.10243	0.0316942	0.942372	-0.466202	0.170169
NC_000911.1	1836691	1838130	CDS	-	sll1377	4.10113	0.23477	0.390382	-0.314492	0.232149
NC_000911.1	2178627	2179505	CDS	+	slr0147	4.10108	0.0801341	0.791276	0.150355	0.588626
pSYSA	6373	8517	CDS	+	slr7010	4.09966	-0.0500912	0.94478	-0.693228	0.126704
NC_000911.1	642351	642473	5'UTR	+	slr1024	4.09917	0.255984	0.316262	0.338386	0.169523
NC_000911.1	845966	846328	CDS	-	sll1796	4.0979	0.949278	0.00649663	0.229871	0.602519
NC_000911.1	2004626	2006095	CDS	+	slr0940	4.09765	0.173194	0.537736	-0.20086	0.456669
NC_000911.1	3467621	3467880	3'-UTR	-	sll1545	4.09752	-0.89768	4.59435e-05	-0.171812	0.520147
NC_000911.1	3405462	3406311	CDS	+	SGL_RS19130	4.09744	0.175943	0.510105	-0.222333	0.38461
NC_000911.1	1523527	1523709	CDS	-	ssl0453	4.09687	0.432804	0.162758	-0.00160401	1
NC_000911.1	465774	466493	CDS	+	slr1599	4.09617	0.184107	0.479472	-0.000920263	1
NC_000911.1	676355	676788	3'-UTR	+	slr1380	4.09496	-0.0471558	0.886804	-0.158547	0.571412
NC_000911.1	2957479	2957940	CDS	-	sll0588	4.09493	0.392683	0.0790638	-0.281993	0.237579
NC_000911.1	1988758	1988833	3'-UTR	-	sll1553	4.09463	-0.677422	0.013146	-0.211606	0.491442
NC_000911.1	2726676	2727059	CDS	+	slr0196	4.09408	0.424358	0.107983	0.21624	0.44962
NC_000911.1	3370059	3370946	CDS	+	slr1563	4.09381	0.173673	0.539329	0.214914	0.423958
NC_000911.1	1488843	1490426	CDS	+	slr1727	4.09353	0.77377	0.00533306	0.0126409	0.983796
NC_000911.1	2284791	2285423	CDS	-	sll0298	4.09252	0.17382	0.584728	0.121359	0.719786
pSYSM	2428	2527	5'UTR	+	slr5005	4.09019	0.406091	0.321776	1.09769	0.00100675
NC_000911.1	1208020	1208697	CDS	-	sll1776	4.09011	-0.0143952	0.977918	0.106795	0.75489
NC_000911.1	3296994	3297311	3'-UTR	-	sll1367	4.08997	0.150883	0.584197	0.124076	0.659181
NC_000911.1	2051350	2051478	3'-UTR	-	sll1531	4.08678	0.75183	0.0108951	0.482355	0.15009
NC_000911.1	1547182	1548558	CDS	+	slr2087	4.0867	0.176559	0.513511	-0.323519	0.196597
NC_000911.1	2306850	2308472	CDS	-	sll0175	4.08664	0.381834	0.098575	-0.0524959	0.872595
NC_000911.1	1813554	1814234	CDS	-	sll1870	4.0865	-0.00148202	1	0.124126	0.670501
NC_000911.1	1543757	1544665	CDS	-	sll1988	4.08434	0.0522276	0.868976	0.428594	0.0915573
NC_000911.1	3333244	3335046	CDS	+	slr0657	4.08418	0.500352	0.032439	0.076608	0.813596
NC_000911.1	3530979	3531755	CDS	-	sll1107	4.0831	0.713103	0.00869227	0.164007	0.633285
NC_000911.1	2202944	2204053	CDS	+	slr0161	4.08283	0.0857246	0.763126	-0.17889	0.503204
pSYSG	17687	18409	CDS	-	sll8020	4.08219	0.803503	0.00202343	0.23955	0.446576
NC_000911.1	258121	258226	3'-UTR	-	sll1670	4.08215	0.009339	0.986669	0.111531	0.734429
NC_000911.1	913296	913856	CDS	+	slr2073	4.08092	0.289563	0.333498	-0.335508	0.249881
NC_000911.1	2002891	2004465	CDS	-	sll0915	4.08079	0.193544	0.467984	-0.178432	0.496936
NC_000911.1	950533	951774	CDS	-	sll1723	4.07683	0.293418	0.352496	-0.0388501	0.926173
NC_000911.1	3088419	3088883	CDS	+	slr0698	4.0767	0.0846291	0.798412	-0.367926	0.200014
NC_000911.1	2431092	2431499	CDS	+	slr0345	4.07655	-0.253264	0.331039	-0.353869	0.152306
NC_000911.1	1685899	1687218	CDS	+	slr0806	4.07586	-0.140511	0.611034	-0.211416	0.399272
NC_000911.1	1694717	1695511	CDS	-	sll0815	4.07581	-0.221368	0.452976	-0.169311	0.564162
NC_000911.1	3420416	3421714	CDS	+	slr0752	4.07551	0.337467	0.17369	0.0275748	0.940033
NC_000911.1	1080695	1081696	CDS	+	slr1444	4.07504	0.82738	8.08612e-05	-0.106279	0.720735
NC_000911.1	1046878	1047004	5'UTR	+	slr1237	4.07504	0.183736	0.668277	0.531256	0.163778
NC_000911.1	206650	206853	CDS	-	SGL_RS02830	4.07461	0.293006	0.527951	0.297918	0.510628
NC_000911.1	600942	603257	CDS	-	sll1932	4.07443	0.210039	0.435999	-0.159909	0.564162
NC_000911.1	3388437	3388697	CDS	-	SGL_RS17525	4.07422	-0.223569	0.566461	-0.0971909	0.826434
NC_000911.1	2798613	2799473	CDS	+	slr0924	4.07403	-0.213055	0.508819	-0.0565531	0.885266
NC_000911.1	3170475	3171317	CDS	+	slr0041	4.07252	0.157302	0.653146	-0.432666	0.172027
NC_000911.1	3081264	3082181	CDS	-	sll0777	4.07094	0.0224563	0.952965	-0.498941	0.0868899
NC_000911.1	1692627	1693538	CDS	-	sll0817	4.07025	0.158308	0.569311	-0.0530142	0.87914
NC_000911.1	3346910	3347656	CDS	-	sll0621	4.06951	-0.203708	0.61393	0.196881	0.616289
NC_000911.1	1259760	1261052	CDS	-	sll2008	4.06896	0.221448	0.426123	-0.247228	0.35925
NC_000911.1	210781	211629	CDS	+	slr1106	4.06881	0.571401	0.0176002	-0.274694	0.316701
pSYSM	40411	41316	CDS	-	sll5042	4.06756	0.598454	0.0164592	0.132145	0.674316
NC_000911.1	3267695	3268291	CDS	-	sll0521	4.0654	0.309994	0.274178	-0.096006	0.782466
pSYSM	27175	27735	CDS	+	slr5024	4.06468	0.690391	0.00374214	0.505889	0.057587
NC_000911.1	1592984	1594000	CDS	+	slr1507	4.06439	0.162009	0.589882	-0.198638	0.497172
NC_000911.1	1164496	1165017	CDS	-	sll0860	4.06428	0.198655	0.439441	-0.119101	0.663053
NC_000911.1	3107285	3108493	CDS	+	slr0708	4.06322	0.262985	0.323701	-0.133599	0.646954
NC_000911.1	3021689	3021892	3'-UTR	-	sll0286	4.06269	-0.206283	0.442881	-0.276267	0.268572
NC_000911.1	336747	337760	CDS	-	sll0932	4.06247	0.131841	0.62832	-0.176546	0.499035
NC_000911.1	2507382	2508362	CDS	-	sll0210	4.06228	0.407979	0.0760153	-0.0609542	0.850131
NC_000911.1	2394232	2394552	CDS	+	slr0770	4.06199	-0.0405809	0.90969	0.329414	0.213063
NC_000911.1	14626	15675	CDS	+	slr1317	4.0617	0.246313	0.329774	-0.15564	0.558925
NC_000911.1	2909975	2910874	CDS	-	sll0485	4.06102	0.208005	0.520019	-0.334146	0.268925
NC_000911.1	755764	756052	5'UTR	+	slr7058	4.06044	0.308689	0.319429	-0.283179	0.356778
pSYSM	76050	76988	CDS	+	slr5078	4.06012	0.710508	0.00509094	0.326721	0.263371
NC_000911.1	3057217	3058329	CDS	-	sll0794	4.06008	0.436551	0.127135	0.0117599	0.983103
NC_000911.1	3188483	3189748	CDS	+	slr0529	4.05936	0.233058	0.400101	-0.0670789	0.847387
NC_000911.1	2848121	2848344	3'-UTR	-	sll0829	4.05914	-0.355981	0.16943	-0.0809458	0.79568
NC_000911.1	734331	734664	5'UTR	+	ssr2857	4.05823	0.0698437	0.810596	-0.0638965	0.841425
NC_000911.1	2188230	2190236	CDS	-	sll0147	4.05782	0.244773	0.396572	-0.28667	0.304816
NC_000911.1	1099214	1100368	CDS	-	sll1277	4.05688	0.301426	0.226719	0.0546946	0.8668
NC_000911.1	2154205	2154498	CDS	+	ssr0657	4.05518	-0.229687	0.429922	0.245002	0.368894
NC_000911.1	1388912	1389913	CDS	+	slr1247	4.05487	0.0875583	0.80654	0.0294848	0.944998
NC_000911.1	250160	251641	CDS	+	slr1789	4.05333	0.414301	0.118367	-0.103297	0.759984
NC_000911.1	1935912	1937069	CDS	+	slr1167	4.05297	0.132413	0.618814	-0.0458285	0.887052
NC_000911.1	3262819	3264162	CDS	-	sll0524	4.05173	0.141261	0.620452	-0.133388	0.644533
NC_000911.1	382949	383266	CDS	+	slr1078	4.05167	0.30265	0.335246	-0.393974	0.197815
NC_000911.1	3388694	3389491	CDS	-	sll1486	4.0512	0.375548	0.159061	-0.247217	0.375376
NC_000911.1	2387424	2388851	CDS	-	sll0329	4.05104	0.646419	0.0077565	-0.0812173	0.815507
NC_000911.1	155473	156258	CDS	+	slr0252	4.04919	0.478553	0.0641812	-0.204232	0.487192
NC_000911.1	1203028	1204098	CDS	+	slr1864	4.04728	0.104013	0.700228	0.149706	0.567155
NC_000911.1	1029332	1029556	3'-UTR	+	slr1225	4.04586	-0.0241755	0.964527	-0.0153936	0.985294
NC_000911.1	1245860	1246331	3'-UTR	+	slr1886	4.04494	-0.410106	0.0946319	-0.334447	0.183078
NC_000911.1	2726682	2727046	5'UTR	+	slr0197	4.04493	0.448736	0.0858247	0.239148	0.39767
NC_000911.1	989717	991603	CDS	-	sll1463	4.04424	0.428755	0.0827251	-0.0386939	0.915034
NC_000911.1	3119516	3119824	3'-UTR	+	slr0713	4.04408	-0.512375	0.0529402	-0.0563101	0.87914
NC_000911.1	1431996	1432898	CDS	-	sll1909	4.04287	0.345602	0.497169	-0.218004	0.68084
NC_000911.1	1614572	1615648	CDS	+	slr1522	4.04243	0.0901184	0.788904	-0.436916	0.13847
NC_000911.1	540062	540763	CDS	+	slr1762	4.0423	0.372435	0.154628	0.161638	0.57278
NC_000911.1	1697011	1697913	CDS	-	sll0813	4.04081	0.51704	0.0460361	-0.270433	0.346563
NC_000911.1	64987	65748	CDS	+	slr1117	4.04072	1.01435	5.87971e-07	0.226055	0.376176
NC_000911.1	1432976	1434556	CDS	-	sll1908	4.04059	-0.0667895	0.828162	-0.187994	0.461947
NC_000911.1	3246401	3247816	CDS	-	sll0533	4.0404	0.162422	0.599828	-0.241231	0.410709
NC_000911.1	2212505	2213707	CDS	+	slr1924	4.03967	0.353928	0.15407	-0.1796	0.504724
NC_000911.1	2030831	2031000	3'-UTR	-	sll1541	4.03937	0.135833	0.617096	-0.00611952	0.992438
NC_000911.1	2963397	2964512	CDS	+	slr0624	4.03937	-0.123316	0.669747	0.152078	0.575773
NC_000911.1	2245699	2246631	CDS	+	slr1943	4.03892	0.415266	0.0827251	-0.274235	0.289886
NC_000911.1	2149333	2150250	CDS	+	slr0400	4.03891	0.299678	0.303622	-0.365815	0.200436
NC_000911.1	100794	101034	3'-UTR	+	slr0721	4.03853	0.406651	0.166733	0.0169137	0.979825
NC_000911.1	1690005	1690934	CDS	+	slr0809	4.03757	0.106685	0.707618	-0.203343	0.441046
NC_000911.1	3035634	3036191	CDS	+	slr0313	4.03632	-0.0409736	0.911325	0.242016	0.368451
NC_000911.1	2975508	2975740	3'-UTR	-	sll0103	4.03619	0.31008	0.36299	0.322246	0.328566
NC_000911.1	2656139	2657077	CDS	+	slr0635	4.03619	0.164033	0.559259	-0.139127	0.63361
NC_000911.1	1973611	1974765	CDS	-	sll1559	4.03547	0.32152	0.19232	-0.111777	0.698262
NC_000911.1	537471	538418	CDS	+	slr1760	4.03538	0.137602	0.601891	-0.0554702	0.86346
[truncated: 4,241 more rows]

## Sheet: Table S4 B
antisense features found in Kopf et al 2014,Pei G. et al.2017 and/or Georg J et al, 2009
"TU":transcriptional units (Kopf et al 2014) and "as":as RNAs (Pei G. et al.2017 and/or Georg J et al, 2009)
Mutant	gene features showing increased/decreased antisense coverage							annotated antisense features
	genome	start	end	type	strand	locus name	FC	start	end	strand	ID
δJ	pSYSA	72878	73459	CDS	-	sll7077	2.10315	72771	73306	+	TU7074
δJ	NC_000911.1	1278146	1278292	5'UTR	+	slr1805	2.00264	1278182	1278541	-	TU1315
δJ	pSYSA	100246	100632	CDS	-	sll7103	1.98634	100245	100754	+	TU7096
δE	NC_000911.1	95818	96228	CDS	-	sll1045	1.87338	95948	96043	+	as30
δE	NC_000911.1	1887159	1888262	CDS	-	sll1166	1.83429	1886879	1887310	+	TU1961
δE	NC_000911.1	17853	20408	CDS	-	sll1206	1.64742	19470	19569	+	TU25
δE	NC_000911.1	902387	903055	CDS	+	slr1215	1.62841	902922	903036	-	as427
δE	NC_000911.1	1075792	1076064	5'UTR	+	slr1441	1.49896	1076055	1076299	-	TU1104
δJ	NC_000911.1	3324553	3324618	3'-UTR	+	sll0142	1.43255	3324333	3324977	-	TU3505
δE	NC_000911.1	3066344	3066395	5'UTR	+	SGL_RS19085	1.41846	3066236	3066488	-	TU3233
δE	pSYSM	14343	14558	CDS	-	SGL_RS00025	1.40987	12788	14355	+	TU5019
δE	NC_000911.1	2940566	2941666	CDS	-	sll0467	1.37217	2940891	2940995	+	TU3104
δE	NC_000911.1	640737	642026	CDS	+	slr1022	1.25825	640830	640996	-	as284
δE	NC_000911.1	640737	642026	CDS	+	slr1022	1.25825	641220	641355	-	as285
δE	NC_000911.1	640737	642026	CDS	+	slr1022	1.25825	641505	641602	-	as286
δE	NC_000911.1	640737	642026	CDS	+	slr1022	1.25825	641513	641829	-	TU639
δE	NC_000911.1	3474436	3474467	5'UTR	+	SGL_RS17910	1.24541	3474427	3474890	-	TU3655
δE	NC_000911.1	1301671	1302780	CDS	-	sll1689	1.22315	1302150	1302550	+	as602
δE	NC_000911.1	1225928	1226566	CDS	+	slr1875	1.17224	1226240	1226672	+	TU1255
δE	NC_000911.1	2041999	2042982	CDS	+	slr1629	1.17128	2042821	2043154	+	TU2124
δE	NC_000911.1	370285	371490	CDS	+	slr1066	1.15436	371115	371789	-	TU359
δE	NC_000911.1	1504794	1504817	3'-UTR	-	sll0254	1.15398	1504242	1504819	+	TU1536
δE	NC_000911.1	705307	706017	CDS	-	sll1286	1.13909	705708	705895	+	as318
δE	NC_000911.1	705307	706017	CDS	-	sll1286	1.13909	705708	705895	-	as318
δE	pSYSM	52552	52992	CDS	+	slr5053	1.13063	52872	53329	-	TU5061
δJ	NC_000911.1	1728984	1729011	3'-UTR	-	sll1255	1.12974	1728649	1729824	+	TU1787
δE	NC_000911.1	1531264	1532286	CDS	-	sll0241	1.12505	1531656	1531757	+	TU1568
δE	NC_000911.1	729671	729871	CDS	+	SGL_RS05265	1.11412	729645	729880	+	TU728
δE	NC_000911.1	729671	729871	CDS	+	SGL_RS05265	1.11412	729679	729814	-	TU729
δE	NC_000911.1	52260	53108	CDS	-	SGL_RS18635	1.11307	52850	52965	+	as12
δE	NC_000911.1	1470577	1470609	5'UTR	+	slr1718	1.11044	1470495	1470861	-	TU1504
δE	NC_000911.1	102930	105110	CDS	-	sll0710	1.10466	104817	104914	+	TU98
δJ	pSYSM	2428	2527	5'UTR	+	slr5005	1.09769	2444	2620	-	TU5006
δE	NC_000911.1	82291	83853	CDS	-	sll1053	1.09074	82416	82515	+	as22
δE	NC_000911.1	44948	46789	CDS	+	slr1494	1.08711	45539	46074	-	TU45
δE	NC_000911.1	44948	46789	CDS	+	slr1494	1.08711	45930	46075	-	as11
δE	NC_000911.1	65827	67533	CDS	-	sll1064	1.08274	66367	66468	+	TU60
δE	NC_000911.1	59746	60423	CDS	+	slr1501	1.08115	59853	59955	-	as14
δE	NC_000911.1	59746	60423	CDS	+	slr1501	1.08115	60075	60196	-	as15
δE	NC_000911.1	92483	92544	3'-UTR	+	slr1128	1.07855	92094	92533	-	TU86
δE	NC_000911.1	36721	38538	CDS	+	slr1488	1.07168	38481	38569	-	TU38
δE	NC_000911.1	27990	29030	CDS	-	sll1408	1.06896	28163	28326	+	TU33
δE	pSYSM	100798	102288	CDS	-	sll5109	1.06599	102287	102636	+	TU5112
δE	NC_000911.1	96325	98481	CDS	-	sll1043	1.06008	97205	97302	+	as31
δE	NC_000911.1	96325	98481	CDS	-	sll1043	1.06008	97320	97660	+	as32
δE	NC_000911.1	96325	98481	CDS	-	sll1043	1.06008	97609	97708	+	TU91
δE	NC_000911.1	96325	98481	CDS	-	sll1043	1.06008	98011	98608	+	TU92
δE	NC_000911.1	96325	98481	CDS	-	sll1043	1.06008	98235	98333	+	as33
δE	pSYSM	28096	30168	CDS	-	sll5026	1.05997	28101	28454	+	TU5027
δE	pSYSM	28096	30168	CDS	-	sll5026	1.05997	28517	29127	+	TU5028
δE	NC_000911.1	2051479	2053305	CDS	-	sll1531	1.05768	2051600	2051710	+	as985
δE	NC_000911.1	2051479	2053305	CDS	-	sll1531	1.05768	2052000	2052180	+	as986
δE	NC_000911.1	69284	69985	CDS	+	slr1119	1.04919	69545	69887	-	TU66
δE	NC_000911.1	101884	102831	CDS	-	sll0711	1.0473	102380	102600	+	as36
δJ	NC_000911.1	3157734	3158048	CDS	+	slr0033	1.04319	3157859	3158076	-	TU3319
δE	NC_000911.1	88818	90512	CDS	-	sll1049	1.03653	89380	89630	+	as23
δE	NC_000911.1	88818	90512	CDS	-	sll1049	1.03653	89675	89790	+	as24
δE	NC_000911.1	88818	90512	CDS	-	sll1049	1.03653	89910	90050	+	as25
δE	NC_000911.1	60524	61522	CDS	+	slr1113	1.02921	60913	61012	-	TU58
δE	NC_000911.1	57340	58815	CDS	-	sll1393	1.02569	57405	57513	+	as13
δE	NC_000911.1	91517	92482	CDS	+	slr1128	1.02074	91088	91992	-	TU85
δE	NC_000911.1	91517	92482	CDS	+	slr1128	1.02074	91800	92000	-	as27
δE	NC_000911.1	91517	92482	CDS	+	slr1128	1.02074	92094	92533	-	TU86
δE	NC_000911.1	64393	64914	CDS	+	slr1116	1.02051	64545	64720	-	as16
δE	NC_000911.1	3475969	3476058	5'UTR	+	slr1667	1.02033	3475985	3476394	-	TU3659
δE	NC_000911.1	3476059	3476595	CDS	+	slr1667	1.0186	3475985	3476394	-	TU3659
δE	NC_000911.1	3476059	3476595	CDS	+	slr1667	1.0186	3476468	3476799	-	TU3660
δJ	NC_000911.1	3158049	3158648	3'-UTR	+	slr0033	1.01734	3157859	3158076	-	TU3319
δE	NC_000911.1	3070281	3071306	CDS	-	sll0784	1.01662	3070755	3070945	+	as1563
δJ	NC_000911.1	371487	372509	CDS	+	slr1067	1.0151	371115	371789	-	TU359
δJ	NC_000911.1	371487	372509	CDS	+	slr1067	1.0151	371780	372005	-	as141
δJ	NC_000911.1	371487	372509	CDS	+	slr1067	1.0151	372015	372345	-	as142
δJ	NC_000911.1	371487	372509	CDS	+	slr1067	1.0151	372029	372359	-	TU360
δE	NC_000911.1	64987	65748	CDS	+	slr1117	1.01435	65619	65822	-	TU59
δE	NC_000911.1	2250177	2250209	3'-UTR	+	slr1945	1.01301	2249814	2250609	-	TU2340
δE	NC_000911.1	1293398	1295551	CDS	+	slr1816	0.998812	1293682	1293783	-	TU1329
δE	NC_000911.1	1293398	1295551	CDS	+	slr1816	0.998812	1294220	1294500	-	as599
δE	NC_000911.1	90620	91411	CDS	+	slr1127	0.998055	90700	90970	-	as26
δE	NC_000911.1	90620	91411	CDS	+	slr1127	0.998055	90700	90970	-	as26
δE	NC_000911.1	90620	91411	CDS	+	slr1127	0.998055	91088	91992	-	TU85
δE	NC_000911.1	710981	711595	CDS	-	sll1284	0.99775	711040	711215	+	as319
δE	NC_000911.1	1910499	1911494	CDS	+	slr1152	0.997237	1911190	1911454	-	as919
δE	NC_000911.1	3138917	3139855	CDS	-	sll0048	0.996951	3138830	3139064	+	TU3302
δE	NC_000911.1	3138917	3139855	CDS	-	sll0048	0.996951	3139431	3139532	+	TU3303
δE	NC_000911.1	3138917	3139855	CDS	-	sll0048	0.996951	3139640	3139780	+	as1596
δE	NC_000911.1	3138917	3139855	CDS	-	sll0048	0.996951	3139742	3140152	+	TU3304
δE	NC_000911.1	1224777	1225841	CDS	+	slr1874	0.994329	1224946	1225043	-	as569
δE	NC_000911.1	80938	81690	CDS	+	slr1122	0.993573	81270	81365	-	as21
δJ	pSYSM	85552	86997	CDS	-	sll5086	0.993358	86228	86581	+	TU5100
δE	NC_000911.1	107471	108325	CDS	-	sll0708	0.992669	108278	108396	+	TU101
δE	NC_000911.1	3564838	3566649	CDS	+	slr0604	0.991035	3564885	3565013	-	as1819/as lepA
δE	NC_000911.1	3564838	3566649	CDS	+	slr0604	0.991035	3565676	3566241	-	TU3712/as lepA
δE	NC_000911.1	3564838	3566649	CDS	+	slr0604	0.991035	3565770	3565890	-	as1820/as lepA
δE	NC_000911.1	3564838	3566649	CDS	+	slr0604	0.991035	3565980	3566400	-	as1821/as lepA
δE	NC_000911.1	901197	902315	CDS	+	slr1214	0.990007	901036	901439	-	TU906
δE	NC_000911.1	99402	100793	CDS	+	slr0721	0.988501	100410	100750	-	as34
δE	NC_000911.1	90628	91516	5'UTR	+	slr1128	0.987564	90700	90970	-	as26
δE	NC_000911.1	90628	91516	5'UTR	+	slr1128	0.987564	90700	90970	-	as26
δE	NC_000911.1	90628	91516	5'UTR	+	slr1128	0.987564	91088	91992	-	TU85
δE	NC_000911.1	113025	114188	CDS	+	slr0728	0.985985	113239	113323	-	TU106
δE	NC_000911.1	113025	114188	CDS	+	slr0728	0.985985	113885	114005	-	as37
δE	NC_000911.1	25266	27857	CDS	-	sll1409	0.984852	26256	26379	+	TU28
δE	NC_000911.1	25266	27857	CDS	-	sll1409	0.984852	26327	26428	-	TU29
δE	NC_000911.1	25266	27857	CDS	-	sll1409	0.984852	26934	27035	+	TU30
δE	NC_000911.1	70944	74042	CDS	-	sll1060	0.981448	72890	72972	+	as18
δE	NC_000911.1	70944	74042	CDS	-	sll1060	0.981448	73590	73760	+	as19
δE	NC_000911.1	698970	700814	CDS	+	slr1392	0.978605	700120	700390	-	as316
δE	NC_000911.1	2642135	2643145	CDS	-	sll0679	0.976118	2642380	2642550	+	as1337
δJ	NC_000911.1	1278293	1280542	CDS	+	slr1805	0.975814	1278182	1278541	-	TU1315
δE	NC_000911.1	1384824	1385508	CDS	+	SGL_RS18785	0.975466	1384883	1385032	-	TU1422
δE	NC_000911.1	1384824	1385508	CDS	+	SGL_RS18785	0.975466	1385033	1385120	-	TU1423
δE	NC_000911.1	1384824	1385508	CDS	+	SGL_RS18785	0.975466	1385121	1385211	-	TU1424
δE	NC_000911.1	3231569	3232879	CDS	+	slr0930	0.962308	3231730	3231940	-	as1656
δE	NC_000911.1	3231569	3232879	CDS	+	slr0930	0.962308	3232610	3232711	-	TU3404
δE	NC_000911.1	473088	473675	CDS	+	SGL_RS04120	0.96011	472949	473095	-	TU462
δE	NC_000911.1	35566	36615	CDS	+	slr1485	0.952335	36070	36260	-	as8
δE	NC_000911.1	633789	634880	CDS	-	sll0997	0.951431	633458	634847	-	TU630
δE	NC_000911.1	633789	634880	CDS	-	sll0997	0.951431	634285	634482	+	as281
δE	NC_000911.1	633789	634880	CDS	-	sll0997	0.951431	634510	634610	+	as282
δE	NC_000911.1	845966	846328	CDS	-	sll1796	0.949278	845889	846160	-	TU853
δE	NC_000911.1	47007	48017	CDS	-	sll1401	0.945728	47450	47549	+	TU47
δE	NC_000911.1	70420	70935	CDS	-	sll1061	0.942187	70483	70601	+	TU68
δE	NC_000911.1	39802	42363	CDS	+	slr1490	0.94013	40027	40128	-	TU41
δE	NC_000911.1	39802	42363	CDS	+	slr1490	0.94013	41000	41121	-	as9
δE	NC_000911.1	848074	848967	CDS	+	slr1898	0.933114	847983	848082	-	TU856
δJ	NC_000911.1	2235072	2235458	CDS	-	sll1851	0.930533	2234978	2235534	+	TU2321
δE	NC_000911.1	20615	21595	CDS	-	sll1205	0.92633	20842	20943	+	TU26
δE	NC_000911.1	20615	21595	CDS	-	sll1205	0.92633	20964	21282	+	TU27
δE	NC_000911.1	20615	21595	CDS	-	sll1205	0.92633	20985	21085	+	as6
δE	NC_000911.1	98482	98521	5'UTR	-	sll1043	0.92609	98011	98608	+	TU92
δJ	NC_000911.1	2176909	2177171	5'UTR	+	slr0144	0.920343	2176741	2177093	-	TU2263
δE	pSYSM	32015	32836	CDS	-	sll5030	0.913692	32050	32287	-	TU5035
δE	NC_000911.1	927339	927916	5'UTR	+	slr1827	0.909345	927495	927594	-	TU937
δE	NC_000911.1	2661959	2663284	CDS	+	slr0640	0.907489	2662680	2663000	-	as1345
δE	NC_000911.1	579750	579786	5'UTR	+	slr2041	0.907418	579780	580000	-	as249
δE	NC_000911.1	579750	579786	5'UTR	+	slr2041	0.907418	579780	580000	-	as249
δE	NC_000911.1	138295	140535	CDS	+	slr0237	0.894131	138767	141060	-	TU123
δE	NC_000911.1	29968	32454	CDS	-	sll1406	0.891913	31013	31063	+	TU34
δE	NC_000911.1	29968	32454	CDS	-	sll1406	0.891913	31189	31863	+	TU35
δE	NC_000911.1	29968	32454	CDS	-	sll1406	0.891913	31800	31980	+	as7
δE	NC_000911.1	852470	853281	CDS	-	SGL_RS18725	0.891895	852644	852848	+	TU862
δE	NC_000911.1	852470	853281	CDS	-	SGL_RS18725	0.891895	853159	853265	+	TU864
δE	NC_000911.1	2250210	2250240	5'UTR	+	ssr3307	0.886976	2249814	2250609	-	TU2340
δE	NC_000911.1	1509933	1509989	5'UTR	+	slr0261	0.875379	1509833	1510163	-	TU1545/ndhH (slr0261) internal asRNA
δE	NC_000911.1	78467	80773	CDS	-	sll1056	0.874347	80408	80507	+	TU76
δE	NC_000911.1	78467	80773	CDS	-	sll1056	0.874347	80470	80630	+	as20
δE	NC_000911.1	629273	629349	3'-UTR	+	slr1919	0.868496	629119	629351	-	TU623
δJ	pSYSM	38229	38436	3'-UTR	-	ssl5039	0.867894	38147	38341	+	TU5040
δJ	pSYSG	36860	37141	CDS	-	SGL_RS18565	0.867243	36687	37158	+	TU8039
δE	NC_000911.1	927333	927758	CDS	+	slr1826	0.863942	927495	927594	-	TU937
δE	NC_000911.1	3061357	3063522	CDS	+	slr0798	0.862054	3061759	3062060	-	TU3226
δE	NC_000911.1	3061357	3063522	CDS	+	slr0798	0.862054	3061780	3061920	-	as1559
δE	NC_000911.1	3061357	3063522	CDS	+	slr0798	0.862054	3062553	3063069	-	TU3227
δE	NC_000911.1	3061357	3063522	CDS	+	slr0798	0.862054	3062600	3063000	-	as1560
δE	NC_000911.1	3061357	3063522	CDS	+	slr0798	0.862054	3063244	3064677	-	TU3228
δE	pSYSM	38229	38436	3'-UTR	-	ssl5039	0.858866	38147	38341	+	TU5040
δE	NC_000911.1	2248578	2250176	CDS	+	slr1945	0.858042	2249043	2249382	-	TU2339
δE	NC_000911.1	2248578	2250176	CDS	+	slr1945	0.858042	2249100	2249500	-	as1077
δE	NC_000911.1	2248578	2250176	CDS	+	slr1945	0.858042	2249750	2250020	-	as1078
δE	NC_000911.1	2248578	2250176	CDS	+	slr1945	0.858042	2249814	2250609	-	TU2340
δJ	NC_000911.1	3454426	3454885	3'-UTR	+	slr1653	0.849721	3454425	3454560	+	as1764
δJ	NC_000911.1	3454426	3454885	3'-UTR	+	slr1653	0.849721	3454620	3454730	+	as1765
δJ	NC_000911.1	2235532	2236418	3'-UTR	-	sll1849	0.849425	2234978	2235534	+	TU2321
δE	NC_000911.1	728241	728270	5'UTR	+	ssr2848	0.848526	728083	728551	-	TU723
δE	NC_000911.1	930148	930843	CDS	-	sll1738	0.84434	930022	930234	+	TU942
δE	NC_000911.1	1577	2098	CDS	+	slr0613	0.843637	1635	1790	-	as1
δJ	pSYSX	54708	55295	CDS	+	slr6057	0.837396	54812	55442	-	TU6051
δE	NC_000911.1	350509	350916	CDS	+	slr0978	0.836779	350726	351764	-	TU351
δE	pSYSM	69335	70810	CDS	-	sll5069	0.836357	70809	70930	+	TU5083
δE	NC_000911.1	2560112	2561293	CDS	-	sll0401	0.832214	2559999	2560181	+	TU2691
δE	NC_000911.1	2560112	2561293	CDS	-	sll0401	0.832214	2560187	2560324	+	TU2693
δE	NC_000911.1	2560112	2561293	CDS	-	sll0401	0.832214	2560846	2560945	+	TU2694
δJ	pSYSM	75147	75929	CDS	+	slr5077	0.831006	75607	76019	+	TU5090
δE	NC_000911.1	2012231	2012626	CDS	+	slr0946	0.829467	2012551	2012608	-	TU2083
δE	NC_000911.1	1702300	1703319	CDS	-	SGL_RS19215	0.828402	1703266	1703646	+	TU1751
δE	NC_000911.1	1039733	1039756	3'-UTR	+	slr1232	0.827507	1039646	1039745	-	TU1064
δE	NC_000911.1	1076065	1076454	CDS	+	slr1441	0.827251	1076055	1076299	-	TU1104
δJ	NC_000911.1	729815	730107	3'-UTR	-	sll1575	0.826622	729645	729880	+	TU728
δJ	NC_000911.1	729815	730107	3'-UTR	-	sll1575	0.826622	729881	730159	+	TU731
δE	NC_000911.1	3042487	3042672	CDS	-	ssl0511	0.823612	3042195	3042509	+	TU3207
δE	NC_000911.1	3042487	3042672	CDS	-	ssl0511	0.823612	3042570	3042680	+	as1552
δE	NC_000911.1	108290	109201	CDS	+	slr0722	0.819826	108278	108396	+	TU101
δE	NC_000911.1	1391976	1392791	CDS	+	slr1250	0.819301	1392450	1392585	-	as649
δE	NC_000911.1	3287354	3289264	CDS	+	slr1428	0.818425	3288937	3290570	-	TU3461
δE	NC_000911.1	3041494	3042408	CDS	+	slr0319	0.817513	3041804	3042174	-	TU3205
δE	NC_000911.1	3041494	3042408	CDS	+	slr0319	0.817513	3042195	3042509	+	TU3207
δE	NC_000911.1	3041494	3042408	CDS	+	slr0319	0.817513	3042210	3042280	-	as1551
δE	NC_000911.1	1216281	1217168	CDS	+	slr1871	0.814251	1217023	1218421	-	TU1248
δE	NC_000911.1	3039858	3040721	CDS	+	slr0317	0.813411	3039912	3040151	-	TU3203
δE	NC_000911.1	3039858	3040721	CDS	+	slr0317	0.813411	3040368	3041397	-	TU3204
δE	NC_000911.1	2330788	2331462	CDS	-	sll0160	0.813197	2330850	2331000	+	as1134
δE	NC_000911.1	2330788	2331462	CDS	-	sll0160	0.813197	2331310	2331400	+	as1135
δE	NC_000911.1	1278146	1278292	5'UTR	+	slr1805	0.812759	1278182	1278541	-	TU1315
δE	NC_000911.1	206398	206819	3'-UTR	+	slr1105	0.807768	206523	207987	-	TU196
δE	NC_000911.1	1179926	1180672	CDS	-	sll1308	0.807667	1179773	1180023	+	TU1221
δE	pSYSM	61202	64831	CDS	-	sll5060	0.80545	62256	62633	+	TU5071
δE	pSYSM	61202	64831	CDS	-	sll5060	0.80545	62949	63048	+	TU5072
δE	NC_000911.1	3342857	3344944	CDS	+	slr0662	0.804091	3343634	3343733	-	TU3526
δE	NC_000911.1	1680662	1682134	CDS	+	slr1334	0.803956	1680308	1680811	-	TU1716
δE	NC_000911.1	1680662	1682134	CDS	+	slr1334	0.803956	1681525	1682203	-	TU1718
δE	pSYSG	17687	18409	CDS	-	sll8020	0.803503	17386	17801	+	TU8020
δE	NC_000911.1	99200	99312	5'UTR	-	sll0716	0.800919	99245	99332	+	TU94
δE	NC_000911.1	3196783	3198624	CDS	+	slr0535	0.800364	3197250	3197405	-	as1631
δE	NC_000911.1	3196783	3198624	CDS	+	slr0535	0.800364	3197296	3197397	-	TU3364
δE	NC_000911.1	3196783	3198624	CDS	+	slr0535	0.800364	3198042	3198405	-	TU3365
δE	NC_000911.1	3196783	3198624	CDS	+	slr0535	0.800364	3198180	3198310	-	as1632
δE	NC_000911.1	3196783	3198624	CDS	+	slr0535	0.800364	3198607	3198827	-	TU3366
δE	NC_000911.1	2493033	2493542	CDS	-	sll0008	0.799384	2493200	2493450	+	as1240
δJ	NC_000911.1	3315938	3316735	CDS	+	slr1464	0.798492	3316679	3317157	-	TU3496
δE	NC_000911.1	3285051	3287168	CDS	-	sll1336	0.794401	3284930	3285364	+	TU3458
δE	NC_000911.1	3285051	3287168	CDS	-	sll1336	0.794401	3285251	3285370	+	as1686
δE	NC_000911.1	3285051	3287168	CDS	-	sll1336	0.794401	3286023	3286150	+	as1687
δE	NC_000911.1	67606	68361	CDS	+	slr1118	0.790251	67637	67923	-	TU62
δE	NC_000911.1	67606	68361	CDS	+	slr1118	0.790251	67790	67910	-	as17
δE	NC_000911.1	698723	698962	CDS	+	ssr2333	0.787199	698577	698763	-	TU688
δE	NC_000911.1	1488843	1490426	CDS	+	slr1727	0.77377	1489400	1489640	-	as703
δE	NC_000911.1	1872656	1873648	CDS	+	slr1278	0.769564	1872681	1872889	-	TU1950
δE	NC_000911.1	1872656	1873648	CDS	+	slr1278	0.769564	1873441	1873623	+	TU1951
δE	NC_000911.1	2336427	2337023	CDS	+	slr0185	0.766966	2336772	2336875	-	TU2430
δE	NC_000911.1	1587231	1587827	CDS	+	slr1505	0.766264	1587450	1587670	-	as747
δE	NC_000911.1	1587231	1587827	CDS	+	slr1505	0.766264	1587460	1588545	-	TU1629
δE	NC_000911.1	629398	630504	CDS	+	slr1920	0.765219	629438	629582	-	as279
δE	NC_000911.1	629398	630504	CDS	+	slr1920	0.765219	630071	630221	-	TU625
δJ	NC_000911.1	822837	823367	CDS	+	slr1890	0.763729	822855	823626	+	TU829
δE	NC_000911.1	891086	891275	5'UTR	+	slr1208	0.76077	891097	891275	-	TU897
δE	NC_000911.1	2613717	2614370	CDS	+	slr0477	0.758565	2613720	2613835	-	as1313
δE	NC_000911.1	2613717	2614370	CDS	+	slr0477	0.758565	2614103	2614202	-	TU2756
δE	NC_000911.1	2613717	2614370	CDS	+	slr0477	0.758565	2614140	2614250	-	as1314
δE	NC_000911.1	2560109	2560111	3'-UTR	-	sll0401	0.758124	2559999	2560181	+	TU2691
δE	NC_000911.1	1390059	1391045	CDS	+	slr1248	0.756267	1390190	1390295	-	as647
δE	NC_000911.1	2589786	2589850	5'UTR	+	slr0063	0.754273	2589714	2589809	-	TU2724
δE	NC_000911.1	2894946	2896574	CDS	+	slr0088	0.750916	2896000	2896110	-	as1489
δE	NC_000911.1	2894946	2896574	CDS	+	slr0088	0.750916	2896474	2896690	-	TU3056
δE	NC_000911.1	2553666	2553960	3'-UTR	-	sll0404	0.747504	2553205	2553723	+	TU2680
δE	NC_000911.1	965938	967473	CDS	-	sll1717	0.746565	966533	966647	+	as462
δE	NC_000911.1	965938	967473	CDS	-	sll1717	0.746565	967407	968110	+	TU980
δE	pSYSM	46945	48288	CDS	-	sll5049	0.742788	47306	47471	+	TU5055
δE	pSYSM	46941	47421	5'UTR	-	sll5048	0.734161	47306	47471	+	TU5055
δE	pSYSM	41411	42397	CDS	-	sll5043	0.728045	41280	41555	+	TU5050
δE	NC_000911.1	2412826	2414313	CDS	-	sll0757	0.727256	2413540	2413652	+	as1197
δE	NC_000911.1	2412826	2414313	CDS	-	sll0757	0.727256	2413935	2414045	+	as1198
δE	pSYSM	60291	61199	CDS	-	sll5059	0.725758	60449	60548	+	TU5070
δJ	pSYSM	53037	54026	CDS	+	slr5054	0.72427	52872	53329	-	TU5061
δE	NC_000911.1	893261	893590	CDS	+	slr1209	0.722511	893263	894516	-	TU899
δE	NC_000911.1	2582464	2582545	5'UTR	+	slr0058	0.722419	2582505	2582655	-	as1298
δE	NC_000911.1	2582464	2582545	5'UTR	+	slr0058	0.722419	2582505	2582655	-	as1298
δE	NC_000911.1	2902831	2904501	CDS	+	slr0096	0.720765	2904100	2904200	-	as1492
δJ	NC_000911.1	484565	484669	3'-UTR	+	slr1608	0.719205	484178	484860	-	TU475
δE	NC_000911.1	921549	922637	CDS	-	sll1747	0.714012	921950	922100	+	as439
δE	NC_000911.1	1255858	1256040	CDS	+	SGL_RS07745	0.713464	1255857	1256329	+	TU1290
δE	NC_000911.1	3323275	3324552	CDS	+	slr0653	0.712751	3324333	3324977	-	TU3505
δE	NC_000911.1	1362259	1363272	CDS	+	slr0865	0.711401	1362600	1362800	-	as635
δE	NC_000911.1	140585	141007	CDS	+	slr0238	0.709583	138767	141060	-	TU123
δE	NC_000911.1	140585	141007	CDS	+	slr0238	0.709583	140810	141000	-	as49
δE	NC_000911.1	1815454	1816371	CDS	+	slr1984	0.707136	1815855	1815954	-	TU1879
δE	NC_000911.1	1911896	1912756	CDS	-	sll1104	0.707004	1912050	1912260	+	as920
δE	NC_000911.1	1911896	1912756	CDS	-	sll1104	0.707004	1912144	1912255	+	TU1984
δJ	NC_000911.1	2932238	2932513	CDS	+	slr0519	0.705588	2932319	2932710	-	TU3098
δJ	NC_000911.1	811288	811488	5'UTR	+	slr1147	0.703421	811297	811716	-	TU811
δE	pSYSM	114514	115284	CDS	+	slr5127	0.702411	115241	115390	-	TU5128
δE	pSYSM	57972	60323	CDS	+	slr5058	0.702167	57878	58254	-	TU5066
δE	pSYSM	57972	60323	CDS	+	slr5058	0.702167	58177	60093	+	TU5068
δE	NC_000911.1	1275282	1275832	3'-UTR	+	slr1803	0.701135	1275309	1275410	-	TU1309
δE	NC_000911.1	1976721	1977068	3'-UTR	+	slr1687	-0.702942	1976845	1976970	+	as951
δE	NC_000911.1	810497	810921	3'-UTR	-	SGL_RS18710	-0.710538	810181	810768	+	TU806
δE	NC_000911.1	810497	810921	3'-UTR	-	SGL_RS18710	-0.710538	810769	811093	+	TU808
δE	NC_000911.1	745339	746124	CDS	+	slr2005	-0.711818	745475	745723	-	as344
δE	NC_000911.1	745339	746124	CDS	+	slr2005	-0.711818	745735	745880	-	as345
δE	NC_000911.1	2532051	2532822	5'UTR	+	slr0229	-0.717132	2532270	2532411	+	as1268
δE	NC_000911.1	2532051	2532822	5'UTR	+	slr0229	-0.717132	2532270	2532411	-	as1268
δJ	NC_000911.1	3166050	3166448	CDS	+	slr0038	-0.719273	3166250	3166445	-	as1609
δE	NC_000911.1	1543145	1543756	3'-UTR	-	sll1988	-0.724224	1543140	1543300	-	as726
δE	NC_000911.1	1543145	1543756	3'-UTR	-	sll1988	-0.724224	1543406	1543612	-	as727
δJ	pSYSX	97886	98596	CDS	+	slr6103	-0.73735	98331	99528	-	TU6097
δE	NC_000911.1	393850	393915	5'UTR	-	sll1022	-0.746341	393511	394698	+	TU376
δJ	NC_000911.1	1367016	1367389	5'UTR	-	ssl1577	-0.751798	1367233	1367349	+	as637
δE	NC_000911.1	1132264	1132899	CDS	-	sll0876	-0.770472	1132281	1132382	-	TU1164
δJ	pSYSX	94710	97901	CDS	+	slr6102	-0.773148	95243	95345	-	TU6094
δJ	pSYSX	94710	97901	CDS	+	slr6102	-0.773148	96416	96989	-	TU6095
δJ	pSYSX	91096	92280	CDS	+	slr6097	-0.775487	90973	91149	-	TU6091
δJ	NC_000911.1	1966058	1966145	3'-UTR	-	sll1561	-0.78293	1966078	1966175	+	TU2035
δE	NC_000911.1	3398409	3398717	CDS	-	sll1476	-0.794743	3397883	3398635	+	TU3576
δE	NC_000911.1	3398409	3398717	CDS	-	sll1476	-0.794743	3398636	3398874	+	TU3577
δE	NC_000911.1	1142101	1142412	CDS	+	slr0881	-0.797429	1142386	1142834	-	TU1180
δE	NC_000911.1	1062112	1062812	3'-UTR	+	slr1438	-0.798154	1062451	1062833	+	as501
δE	NC_000911.1	1167465	1168244	3'-UTR	+	SGL_RS18770	-0.799267	1167955	1168101	-	TU1206
δE	NC_000911.1	1167465	1168244	3'-UTR	+	SGL_RS18770	-0.799267	1168000	1168113	+	as543
δE	NC_000911.1	389015	389174	3'-UTR	-	sll1025	-0.801192	389082	392088	+	TU372
δE	NC_000911.1	2530815	2530967	3'-UTR	-	sll0195	-0.803899	2530895	2530963	+	TU2655
δE	NC_000911.1	633385	634022	3'-UTR	+	slr1019	-0.817125	633458	634847	-	TU630
δJ	pSYSX	51986	53401	CDS	-	sll6053	-0.818609	52711	52774	+	TU6048
δE	NC_000911.1	1183660	1184664	CDS	+	slr1410	-0.823706	1184472	1184585	-	as553
δE	NC_000911.1	2131540	2132304	3'-UTR	+	slr0291	-0.825238	2131675	2131955	+	as1016
δE	NC_000911.1	2131540	2132304	3'-UTR	+	slr0291	-0.825238	2131965	2132065	+	as1017
δE	pSYSA	66223	66567	CDS	+	slr7073	-0.82583	66310	66560	-	TU7070
δE	NC_000911.1	841972	842613	CDS	-	sll1799	-0.856607	841933	842297	+	TU847
δE	NC_000911.1	841972	842613	CDS	-	sll1799	-0.856607	842266	842453	+	as388
δE	pSYSA	45058	45630	CDS	+	slr7054	-0.868915	45401	45756	-	TU7050
δE	NC_000911.1	1766926	1767800	5'UTR	-	sll1895	-0.884822	1766684	1766967	+	TU1826
δE	NC_000911.1	1766926	1767800	5'UTR	-	sll1895	-0.884822	1767279	1767551	+	as826
δE	NC_000911.1	1766926	1767800	5'UTR	-	sll1895	-0.884822	1767279	1767551	-	as826
δJ	NC_000911.1	845875	845940	3'-UTR	+	slr1896	-0.892638	845889	846160	-	TU853
δE	NC_000911.1	3266594	3267243	3'-UTR	-	sll0522	-0.895113	3267239	3267351	+	TU3435
δE	NC_000911.1	1434557	1434673	5'UTR	-	sll1908	-0.898192	1434473	1434688	+	TU1475
δE	pSYSA	52615	52880	3'-UTR	-	sll7062	-0.905744	51773	52621	+	TU7057
δE	NC_000911.1	2676197	2676343	3'-UTR	+	slr0646	-0.921485	2675691	2676709	-	TU2824
δE	NC_000911.1	2347338	2347499	3'-UTR	-	sll0350	-0.922121	2347205	2347378	+	TU2440
δJ	pSYSX	88430	91103	CDS	+	SGL_RS19160	-0.946658	88430	88796	-	TU6089
δJ	pSYSX	88430	91103	CDS	+	SGL_RS19160	-0.946658	90973	91149	-	TU6091
δE	pSYSA	14804	15781	CDS	+	slr7016	-0.950597	14693	15157	-	TU7005
δE	NC_000911.1	823383	824015	CDS	-	sll1825	-0.951743	822855	823626	+	TU829
δJ	pSYSX	90203	91095	5'UTR	+	slr6097	-0.952244	90973	91149	-	TU6091
δJ	NC_000911.1	2707956	2708057	CDS	-	SGL_RS19260	-0.96819	2707781	2708144	-	TU2861
δE	NC_000911.1	1873547	1873697	3'-UTR	-	sll1172	-0.969739	1873441	1873623	+	TU1951
δJ	pSYSX	55646	56236	CDS	+	slr6058	-0.974912	55989	56185	-	TU6053
δJ	pSYSX	55646	56236	CDS	+	slr6058	-0.974912	56217	56535	-	TU6054
δE	NC_000911.1	430198	430423	3'-UTR	-	sll0643	-1.02335	430279	430487	+	TU408
δE	NC_000911.1	2543411	2543724	3'-UTR	-	SGL_RS13700	-1.07499	2543380	2543550	-	as1276
δE	NC_000911.1	2051413	2051689	3'-UTR	+	slr1639	-1.08767	2051600	2051710	+	as985
δE	NC_000911.1	2859346	2860070	3'-UTR	-	ssl1533	-1.18519	2859200	2859450	-	as1469
δE	NC_000911.1	2859346	2860070	3'-UTR	-	ssl1533	-1.18519	2859600	2859800	-	as1470
δE	NC_000911.1	822779	823382	3'-UTR	-	sll1825	-1.21289	822855	823626	+	TU829
δE	NC_000911.1	723863	724197	3'-UTR	+	slr1703	-1.23144	723765	724078	-	TU715
δE	NC_000911.1	597894	598483	3'-UTR	-	sll1934	-1.23522	597781	597938	-	as262
δE	pSYSA	39500	39682	CDS	-	SGL_RS00835	-1.25262	39347	39765	+	TU7040
δE	pSYSA	39500	39682	CDS	-	SGL_RS00835	-1.25262	39356	40011	-	TU7041
δE	NC_000911.1	145538	145762	CDS	-	SGL_RS02535	-1.25917	145649	145766	-	TU129
δE	pSYSA	32289	32483	CDS	+	ssr7036	-1.2663	32329	32481	-	TU7031
δJ	NC_000911.1	3250985	3252907	CDS	+	slr0551	-1.27441	3252380	3252623	-	as1667
δJ	NC_000911.1	2815069	2815509	CDS	+	slr0572	-1.31623	2815205	2815340	-	as1446
δE	NC_000911.1	2291898	2292225	5'UTR	-	sll0295	-1.32128	2291819	2292083	+	TU2383
δE	NC_000911.1	2291898	2292225	5'UTR	-	sll0295	-1.32128	2292084	2292186	+	TU2384
δE	NC_000911.1	1142413	1142472	3'-UTR	+	slr0881	-1.34867	1142386	1142834	-	TU1180
δE	NC_000911.1	705894	706054	5'UTR	+	slr1395	-1.36933	705708	705895	+	as318
δE	NC_000911.1	705894	706054	5'UTR	+	slr1395	-1.36933	705708	705895	-	as318
δE	NC_000911.1	1213518	1213796	CDS	+	SGL_RS07515	-1.40031	1213318	1213977	-	TU1244
δJ	NC_000911.1	1213518	1213796	CDS	+	SGL_RS07515	-1.42857	1213318	1213977	-	TU1244
δJ	NC_000911.1	459200	460096	CDS	+	slr1597	-1.45315	459496	459600	-	as192
δJ	NC_000911.1	459200	460096	CDS	+	slr1597	-1.45315	459780	459903	-	as193
δE	NC_000911.1	459200	460096	CDS	+	slr1597	-1.47685	459496	459600	-	as192
δE	NC_000911.1	459200	460096	CDS	+	slr1597	-1.47685	459780	459903	-	as193
δE	pSYSX	82515	82653	3'-UTR	+	ssr6089	-1.49009	82368	82698	-	TU6083
δE	pSYSX	27797	27916	3'-UTR	+	ssr6030	-1.53244	27667	27985	-	TU6028
δE	NC_000911.1	2815069	2815509	CDS	+	slr0572	-1.63678	2815205	2815340	-	as1446
δE	NC_000911.1	3294506	3294740	3'-UTR	+	slr1431	-1.77679	3294620	3294910	+	as1689
