# Supplementary material for: Impact of RNase E and RNase J on Global mRNA Metabolism in the Cyanobacterium Synechocystis PCC6803
Source: Front Microbiol. 2020 Jun 3;11:1055. doi: 10.3389/fmicb.2020.01055 (PMC7283877; doi:10.3389/fmicb.2020.01055)
Supplement: TABLE S5 — Primers list. [file Table_5.XLSX]

## Sheet: Table S5
Lab name	Sequence
HP1975	TGATTCACTCATATGCCAAAACAAATTGTCATTGCTG
HP1976	AGCTAAGATCTTTAGTGATGATGATGATGGTGCTCCGCTGAAGAACGCCGC
HP1977	TGATTCACTCATATGGGCCACCATCATCATCATCACGCTAAAAATACTCAAACCCAAGCC
HP1978	AGCTAAGATCTTTAGGAAGAAACAGAAGTGGTAGAGC
HP1994	AGCTACCCATGGTTGTGGGGGATGGGGCCCTAG
HP1995	AAATATATTCCTCAAAAGGCCATCCCAAAGCGGTCCCAG
HP1996	ATGGCCTTTTGAGGAATATATTTATGCGCTCACGCAACTGGTCCAG
HP1997	TTATTTGCCGACTACCTTGGTGATCTCGC
HP1998	AGGTAGTCGGCAAATAAGTATTAGCTTGATTCACCCCTCCAGTG
HP1999	CTGTAACTGCAGCACCGATTTGGGCGAGTACCGTTTTCCCA
HP2000	AGCTACCCATGGTCGTTCAGACCTCCCCTTTGTGC
HP2001	CAACAGTCGCAGTGCAACTTGAAGA
HP2002	AGTTGCACTGCGACTGTTGATGCGCTCACGCAACTGGTCCAG
HP2003	AGGTAGTCGGCAAATAAGATCCGGTATTGTTTTGGCTG
HP2004	CTGTAACTGCAGCTTCGTGGACAATGCCCCGGAAAGTATC
HP2086	AGCTACCTCGAGAGGCTTCGTTGTTGATCATGGC
HP2087	ccacacATTATAcgagccggatgattaatTGTCAAcagctcatttcagaatattCTAAAATTTGCAAGTATAAAAATCAGC
HP2088	ttaatcatccggctcgTATAATgtgtggaattgtgagcggataacaatttcgctaaggaggcaacaagATGCGCTCACGCAACTGGTCCAG
HP2114	CACCAAGGTAGTCGGCAAATAAAAAAAAAGAGGCACTCCCTAAGGGAGTGCCTCTTTTTATTATCTAATTGTATTAGTCTTCTATAG
HP2090	AAAAAAAGAGGCACTCCCTAAGGGAGTGCCTCTTTTTATTATCTAATTGTATTAGTCTTCTATAGTAGAAATATAAG
HP2091	TTACAGCATATGTATCCGAATTTTATTCGTCCATGTTCCCCA
HP2223	GATATCTCCGGTTGTTGGTAGAGGTC
HP2224	CAATTAATACGACTCACTATAGGGTCAGTTCCAATCTGAACATCGAC
